# Supplementary material for: Trimethylation of Elongation Factor-Tu by the Dual Thermoregulated Methyltransferase EftM Does Not Impact Its Canonical Function in Translation
Source: Sci Rep. 2019 Mar 5;9:3553. doi: 10.1038/s41598-019-39331-x (PMC6401129; doi:10.1038/s41598-019-39331-x)
Supplement: Supplementary file 1 — Supplemental Table 1 [file 41598_2019_39331_MOESM1_ESM.xlsx]

## Sheet: PAO1 Data Set 1
uniprotID_GN	WT	WT	WT	DEL	DEL	DEL	COMP	COMP	COMP
	LFQ intensity 01	LFQ intensity 02	LFQ intensity 03	LFQ intensity 01	LFQ intensity 02	LFQ intensity 03	LFQ intensity 01	LFQ intensity 02	LFQ intensity 03
ORF40|A0A0A1IWL5	361360000	585810000	371860000	299850000	428430000	421750000	249790000	498130000	297360000
srfA|A0A0C9J8Z9	0	0	0	0	0	0	0	0	0
mucP|A5JIY6	0	0	0	0	0	0	0	0	0
mucA|A5JL22	382220000	488260000	465800000	467330000	369540000	401640000	498870000	496990000	378450000
PA4673.14|C6JW52	146280000	121520000	181140000	167540000	156160000	158450000	153320000	159770000	168390000
PA4673.15|C6JW53	444490000	543140000	457600000	493540000	441940000	447690000	466440000	587440000	374430000
PA4673.16|C6JW54	740220000	653490000	670730000	582480000	640290000	623100000	635430000	654630000	596070000
NA|CON__P00761	560360000	349760000	541120000	559460000	489920000	528280000	655450000	412760000	813710000
NA|CON__P02754	0	0	0	0	0	0	0	0	0
NA|CON__P02769	0	0	0	1577200000	126080000	48491000	0	0	0
NA|CON__P04264	154510000	492170000	399850000	673720000	175920000	335290000	375970000	464660000	350170000
NA|CON__P07477	0	0	0	0	0	0	0	0	0
NA|CON__P13645	369590000	1122000000	1182600000	1049800000	428340000	776230000	460030000	811270000	621860000
NA|CON__P15636	0	0	0	0	0	0	0	0	0
NA|CON__P35527	83273000	310290000	204990000	740860000	27862000	254780000	301850000	389760000	265240000
NA|CON__P35908	50035000	189090000	211630000	121750000	61474000	140450000	83249000	149610000	94184000
NA|CON__P81644	0	0	0	38996000	13555000	0	0	0	0
ccoQ2|E1JGJ7	52981000	57951000	65278000	50785000	53430000	46249000	48933000	50183000	56225000
prfB|E1JGJ8	1415300000	1850700000	1476800000	1477800000	1538900000	1464500000	1378900000	1497500000	1390800000
cysB|G3XCU6	1050300000	762750000	774390000	981520000	762880000	733210000	924240000	847220000	795000000
PA2949|G3XCU7	0	0	0	0	0	0	0	0	0
fleQ|G3XCV0	1451300000	1623500000	1549700000	1148000000	1304700000	1224200000	1354900000	1467000000	1691400000
PA2794|G3XCV3	0	0	0	0	0	0	0	0	0
PA2405|G3XCV8	23452000	0	0	0	0	25279000	22985000	0	19068000
popN|G3XCX6	0	0	0	0	0	0	0	0	0
amrZ|G3XCY4	29670000	132390000	49765000	0	0	61270000	61167000	26201000	75463000
wbpD|G3XD01	278430000	309910000	255420000	312720000	258890000	224940000	270940000	338150000	189330000
PA1688|G3XD03	0	0	0	0	0	0	0	0	0
hcnC|G3XD12	247890000	388760000	264780000	469340000	286790000	129890000	270300000	361900000	97159000
PA2523|G3XD16	13732000	0	0	0	0	0	0	13071000	7961800
wbpB|G3XD23	3799400000	2719600000	3957100000	3676900000	4053000000	4156800000	4176300000	3268900000	4324200000
pctA|G3XD24	0	12856000	0	0	0	0	9261000	0	0
mexC|G3XD25	95796000	75145000	119780000	109680000	85623000	129700000	129270000	78494000	139930000
PA1872|G3XD32	0	0	0	0	0	0	0	0	0
ptsP|G3XD36	111950000	102730000	144790000	87736000	138340000	121560000	125320000	176110000	163910000
PA3302|G3XD52	507400000	679300000	585590000	395590000	504950000	488800000	494650000	560340000	542230000
PA4118|G3XD59	70835000	35208000	64381000	37148000	76605000	71525000	53986000	45579000	51180000
wbpI|G3XD61	2824300000	3481700000	2745800000	2376600000	2352100000	2786800000	2349100000	2715900000	2546300000
fleN|G3XD64	171270000	201710000	151620000	184050000	168210000	159330000	146310000	130490000	136080000
hcnA|G3XD67	0	62394000	0	55551000	49572000	52972000	0	54768000	0
PA5279|G3XD70	455610000	506750000	479780000	478530000	398470000	401230000	345390000	461090000	393110000
dapD|G3XD76	1382800000	993910000	1567600000	1940800000	1404700000	1724600000	1556300000	1400200000	1397200000
wbpA|G3XD94	10519000000	10631000000	9612200000	9127400000	8439300000	9047400000	9677800000	10542000000	8348800000
ctpH|G3XDA3	0	0	0	17761000	0	0	0	0	0
PA0653|G3XDA4	421720000	568310000	428760000	392320000	370300000	360300000	407560000	477040000	369710000
PA0974|G3XDB2	525100000	640380000	514250000	403050000	578630000	492930000	457660000	509720000	467310000
rfaF|O05196	65544000	41651000	69258000	67727000	76068000	68286000	72656000	64022000	56698000
cysH|O05927	62266000	0	88926000	68435000	60039000	80063000	71313000	73367000	72242000
aotP|O30506	407460000	379770000	374940000	369570000	324960000	332440000	375100000	449140000	370810000
argR|O30507	86389000	90546000	124600000	129630000	83700000	86713000	85320000	87469000	103060000
aruC|O30508	4407600000	4058200000	4266700000	3754500000	4176600000	4350900000	4241900000	3781800000	4075100000
aroQ1|O30557	0	0	0	0	0	0	0	0	0
lemA|O31138	13240000	0	0	0	0	0	0	0	32657000
atsC|O33418	42471000	20426000	40342000	0	61125000	49564000	36157000	28436000	47842000
fabA|O33877	807110000	690390000	818820000	577030000	965770000	739310000	881300000	651010000	819360000
astD|O50174	822400000	906730000	920860000	831600000	732450000	796130000	776100000	838030000	742730000
astB|O50175	1124900000	1137200000	1108700000	889140000	999710000	1057800000	1142500000	1377600000	1102200000
AO964_28640|O50176	41417000	31534000	0	0	0	30582000	0	0	0
astE|O50177	279040000	271060000	321450000	302630000	206820000	263280000	238960000	225140000	201120000
gly1|O50178	331930000	380000000	322670000	296210000	328650000	310910000	269060000	317010000	278570000
aotJ|O50181	2606900000	2972900000	2574400000	1778300000	1769900000	2296900000	2097200000	2340700000	2110600000
aotM|O50183	10935000	13626000	12242000	20186000	13564000	13323000	12294000	11843000	11594000
aotO|O50184	0	0	0	33981000	19614000	0	0	0	0
cysD|O50273	285200000	341490000	288970000	350510000	256190000	233080000	259990000	338750000	258840000
cysNC|O50274	755550000	823110000	764910000	702240000	738190000	735730000	772420000	838550000	695190000
rpsD|O52759	7246300000	4318400000	8068800000	8309600000	8509100000	8121800000	8002300000	6122900000	8251500000
rpoA|O52760	10528000000	8644500000	10226000000	10894000000	8587200000	10248000000	10744000000	8932700000	11087000000
rplQ|O52761	5946700000	6189600000	7358300000	6168200000	5769100000	6582400000	6446400000	5332000000	7363700000
katA|O52762	367250000	596530000	343570000	451540000	850640000	277930000	445380000	515990000	308020000
narH|O54044	0	0	0	0	8344600	0	0	0	0
fabD|O54437	2792200000	2615200000	2830100000	2430700000	2703400000	2963200000	2920200000	2592100000	2672900000
fabG|O54438	2846100000	1817700000	2542800000	2581600000	2496000000	2907800000	2934700000	2287700000	3023900000
acpP1|O54439	13669000000	12139000000	10399000000	10055000000	8965100000	10309000000	11176000000	14768000000	10169000000
fabF|O54440	2927400000	2988200000	2897700000	2656400000	2788600000	2481500000	2840300000	2218200000	2310900000
arsC|O68022	0	0	0	0	0	0	0	0	0
hexR|O68281	0	0	0	0	0	0	0	0	16120000
zwf|O68282	410000000	395460000	549390000	478140000	564180000	568990000	516160000	415750000	605810000
eda|O68283	398810000	342920000	464490000	299120000	379580000	360330000	344150000	359080000	438480000
ratA|O68560	176540000	165870000	207500000	90972000	218250000	200890000	148040000	163390000	177290000
PA4766|O68561	0	0	0	0	0	0	0	0	0
bamE|O68562	254040000	297360000	190180000	351600000	273190000	266880000	247700000	273860000	261050000
piuB|O68591	0	0	0	0	0	0	0	0	4321300
fiuI|O68593	0	78750000	71486000	50031000	99991000	114470000	110550000	97734000	91683000
mobA|O68799	0	0	0	0	0	0	0	0	0
ygdR|O68801	413660000	459280000	405610000	273610000	348360000	331790000	338820000	502440000	294680000
pepA|O68822	141680000	136720000	175030000	110360000	134420000	154210000	102170000	157460000	142940000
holC|O68823	157280000	130440000	124390000	128600000	97527000	130230000	100810000	92484000	114530000
dsbC|O68904	1103400000	1112900000	1028900000	1253600000	954910000	960000000	1160400000	994480000	1186200000
pigA|O69002	42251000	75211000	42427000	45002000	31989000	49209000	29582000	54894000	32961000
lysC|O69077	1365600000	1571600000	1367100000	1285600000	1301800000	1459100000	1489100000	1471500000	1353100000
csrA|O69078	87742000	100950000	72413000	154660000	93951000	77197000	92996000	90180000	50047000
phzB1|O69753	178150000	202240000	89757000	118080000	152750000	93357000	97293000	143020000	66218000
phzF1|O69754	0	295660000	0	0	215910000	0	201810000	307510000	201460000
phzG|O69755	0	0	0	0	0	0	0	0	0
rpsB|O82850	16908000000	21144000000	19868000000	17058000000	18546000000	19111000000	18989000000	20259000000	16753000000
tsf|O82851	19968000000	18834000000	22676000000	21818000000	20319000000	22516000000	21647000000	20164000000	19318000000
pyrH|O82852	952830000	1038200000	1015600000	959580000	994720000	991940000	1115800000	925250000	988090000
frr|O82853	4200700000	4018200000	4122300000	4293500000	4003200000	3962300000	4239900000	4101500000	4115100000
ptxS|O84915	46548000	80072000	68241000	64419000	60755000	57200000	74203000	49814000	41227000
fmt|O85732	219270000	132030000	277000000	230730000	223710000	219350000	314150000	240970000	268000000
pchE|O85739	75323000	51392000	195330000	0	183020000	73924000	85202000	62393000	308480000
nudC|O86062	0	0	29455000	0	29419000	34157000	0	0	24590000
ilvE|O86428	77152000	0	78433000	79424000	132520000	123630000	117700000	83578000	167070000
chpB|O87002	74112000	75895000	76590000	59588000	89157000	55187000	61010000	95330000	66981000
chpC|O87003	436030000	444520000	465370000	382280000	439180000	402260000	382500000	404610000	446930000
usg|O87014	98698000	141200000	78583000	75973000	94750000	107680000	89086000	95026000	110490000
truA|O87016	0	44406000	0	23683000	54165000	37423000	0	32759000	35643000
cheA|O87124	1222000000	1360600000	1125900000	1350800000	1143600000	1112100000	1159000000	1224100000	1098600000
cheB1|O87125	619280000	489060000	585860000	482650000	606310000	562750000	616700000	465730000	592050000
orf1|O87126	0	0	0	0	0	0	0	0	0
orf2|O87127	66195000	84756000	89289000	79359000	92656000	98270000	67456000	69815000	102310000
orf3|O87128	0	0	0	0	0	0	0	0	0
orf4|O87129	0	0	0	0	0	0	0	17987000	0
cheW|O87130	1323800000	1331000000	1099700000	995530000	1202000000	1284800000	1223600000	1239900000	1212900000
cheR1|O87131	285610000	331820000	282450000	276830000	321770000	261350000	262920000	339570000	271010000
nirM|P00099	0	0	0	0	0	0	0	0	0
cc4|P00106	597330000	436530000	501770000	348430000	522320000	559780000	428000000	447270000	742480000
azu|P00282	59626000	0	65914000	105900000	124000000	85866000	73177000	86690000	81185000
pilA|P04739	5211600000	6512700000	5148300000	16227000000	14659000000	14301000000	14130000000	15640000000	14923000000
hupB|P05384	24799000000	25882000000	25733000000	31408000000	26424000000	22466000000	27245000000	26956000000	23933000000
trpA|P07344	47291000	69078000	96288000	39790000	33127000	61453000	92895000	73347000	76603000
trpB|P07345	202080000	215110000	159220000	240440000	199820000	184520000	149550000	167570000	149730000
recA|P08280	3715300000	3949600000	3589000000	3342200000	2922200000	3071900000	3422800000	3637500000	3200400000
arcB|P08308	4211100000	5446100000	5423300000	8606000000	8057400000	3434700000	6696800000	7293200000	3652100000
tufA|P09591	85650000000	86616000000	89821000000	73382000000	77845000000	84490000000	89292000000	91289000000	86312000000
phnA|P09785	572100000	558300000	487330000	582960000	769340000	573140000	559940000	713020000	485220000
phnB|P09786	0	30454000	0	0	14893000	16108000	14361000	35268000	0
dsbA|P0C2B2	172970000	193540000	121710000	168330000	216360000	156010000	119740000	143370000	165310000
pstS|P0DMR4	0	44051000	0	0	0	0	0	0	0
oprI|P11221	8387300000	6619300000	8290800000	11672000000	9277000000	10242000000	9662000000	8972700000	9667900000
amiE|P11436	83520000	75828000	118140000	0	66400000	66735000	64060000	60263000	66158000
argF|P11724	271000000	323980000	217540000	200520000	214550000	220560000	193600000	269190000	212000000
oprF|P13794	10649000000	10455000000	8978100000	10061000000	9577400000	8525900000	8262300000	9573200000	9544100000
arcA|P13981	7028700000	11604000000	7884400000	12400000000	11813000000	5291900000	9502100000	11789000000	4649300000
arcC|P13982	1809300000	3307900000	1824100000	3091800000	2865500000	1212300000	1914700000	3039700000	1016800000
gltA|P14165	3450200000	4488100000	3379200000	4619600000	4688700000	3970900000	4008200000	4710100000	3808500000
ccpA|P14532	81605000	61418000	72704000	304340000	63205000	30211000	80352000	107740000	26835000
algQ|P15275	362430000	640500000	402170000	445230000	381490000	318240000	424440000	497110000	310300000
algP|P15276	313770000	325210000	279980000	346260000	257250000	271990000	328180000	310960000	275840000
lysA|P19572	988490000	1010300000	1019800000	979240000	916340000	905160000	897090000	859460000	883390000
trpD|P20574	489760000	405340000	315540000	395940000	355690000	469630000	300840000	435070000	394250000
trpG|P20576	131490000	167610000	189780000	196410000	181020000	165670000	173380000	178500000	142230000
trpC|P20577	78103000	83328000	82052000	88021000	106510000	128010000	141510000	78904000	118750000
trpE|P20580	379610000	336020000	405090000	457470000	413930000	364900000	384850000	400460000	354650000
PA1000|P20581	263350000	360110000	272940000	277910000	440130000	254830000	345570000	357250000	269420000
pqsD|P20582	1140400000	1349700000	1365100000	1434600000	1542300000	1365000000	1318600000	1600300000	1314600000
braC|P21175	5336400000	6438700000	4937200000	4679500000	4543700000	5073500000	4569900000	5386500000	4039500000
braE|P21628	0	0	0	0	0	0	0	0	0
braF|P21629	76229000	88945000	62171000	71681000	70018000	71125000	66549000	73587000	67491000
braG|P21630	157890000	170830000	135110000	126950000	132910000	105020000	128410000	129970000	116340000
proC|P22008	267310000	348490000	268740000	247810000	227600000	273330000	239140000	241240000	356770000
argA|P22567	80547000	55463000	96634000	122370000	101750000	83427000	74259000	121950000	110490000
pilB|P22608	468780000	633280000	487720000	818720000	879770000	773000000	736080000	932840000	782960000
pilC|P22609	36139000	56349000	38615000	43580000	48568000	39617000	43103000	40463000	84522000
gor|P23189	469740000	545940000	430520000	433030000	457970000	458440000	360740000	460680000	385920000
phoB|P23620	118720000	111360000	113220000	92422000	97718000	87901000	89992000	106720000	75337000
algB|P23747	364280000	444100000	308010000	375150000	367270000	296020000	273770000	391200000	277140000
anr|P23926	958050000	1191900000	958680000	851880000	852180000	733660000	774970000	776140000	823510000
nirS|P24474	37763000	65127000	27668000	77865000	99570000	0	280490000	74641000	26274000
pilT|P24559	279930000	281890000	319530000	71320000	97940000	110330000	96473000	107640000	104700000
PA0394|P24562	28591000	44221000	22705000	50610000	35527000	31438000	30896000	27371000	35891000
xcpY|P25060	0	0	0	0	0	0	0	0	8219900
lasR|P25084	161190000	132180000	174080000	149010000	162790000	175140000	200640000	158760000	182170000
algR|P26275	421080000	495700000	343130000	482530000	445220000	402720000	356170000	483760000	386230000
algC|P26276	1652200000	1811900000	1479200000	1464800000	1679600000	1502600000	1313300000	1739200000	1424100000
rpoD|P26480	3915700000	3804800000	3623300000	3648400000	3566500000	3844400000	3758600000	3400400000	4289300000
cat|P26841	0	0	0	0	0	0	0	0	0
gap|P27726	400860000	382140000	508740000	432300000	418890000	341450000	318380000	371350000	431150000
mmsA|P28810	509120000	442830000	278810000	418930000	344100000	426200000	461030000	453190000	350950000
mmsB|P28811	108020000	175260000	80552000	77589000	106330000	157240000	105750000	103550000	91811000
fliA|P29248	39427000	38509000	37458000	0	22303000	22994000	23486000	51112000	29761000
thrC|P29363	1204700000	1099400000	1215800000	1102100000	1268500000	1137300000	1061600000	1083600000	1004900000
thrB|P29364	140160000	100340000	130280000	160830000	108390000	105750000	89999000	124350000	92946000
hom|P29365	1514900000	1412300000	1454700000	1306300000	1400100000	1679000000	1496800000	1526900000	1526000000
rpmH|P29436	112950000	0	166940000	127070000	53547000	213060000	297980000	59451000	343470000
groL|P30718	51664000000	54271000000	52834000000	49552000000	47005000000	49596000000	48573000000	56158000000	44623000000
groS|P30720	12467000000	15109000000	12225000000	12767000000	11758000000	11340000000	11712000000	13133000000	10809000000
nadC|P30819	481720000	487250000	462330000	396960000	421450000	407420000	368280000	339730000	330680000
edd|P31961	1846400000	1594800000	2084100000	1746200000	2071000000	1824800000	1725100000	1680600000	1947000000
nfxB|P32265	57404000	71045000	45596000	100320000	37933000	43767000	58676000	59497000	35497000
oprD|P32722	174650000	216660000	164810000	179080000	139810000	114550000	169520000	149030000	164920000
rluD|P33640	262290000	195460000	257970000	213420000	214060000	254510000	226820000	248420000	221220000
bamD|P33641	573830000	586860000	520950000	602700000	569840000	503710000	561920000	553020000	514150000
PA4548|P33642	82461000	108200000	86789000	72885000	62146000	62128000	51959000	78403000	51597000
PA4543|P33663	30210000	64754000	22732000	0	0	21563000	0	29657000	23979000
aroB|P34002	583430000	495490000	496720000	373970000	469910000	476530000	472040000	421990000	463020000
aroK|P34003	39046000	42656000	44093000	67054000	47371000	44231000	42831000	47606000	36950000
pilQ|P34750	784880000	721670000	872330000	1506200000	1357200000	1691500000	1430000000	1201100000	1554900000
xcpQ|P35818	305020000	344160000	307350000	267140000	254290000	247830000	259330000	269600000	252770000
lexA|P37452	258710000	357910000	302530000	198620000	204440000	220650000	209670000	242310000	194760000
accC|P37798	9348800000	10060000000	8447800000	8721800000	8484500000	9144800000	9636300000	9690100000	8132300000
accB|P37799	2382100000	2799500000	2698500000	2054500000	1844300000	2580600000	2638100000	2395200000	2407800000
recX|P37860	18506000	20089000	17921000	25087000	0	18808000	21617000	20075000	17953000
carA|P38098	746780000	857040000	786890000	719750000	713580000	661300000	611670000	648430000	645890000
carB|P38100	6252700000	6012600000	5901300000	5788700000	5733200000	6138700000	5926900000	6595700000	6162400000
dapB|P38103	1256700000	1171200000	1438600000	1157100000	1753400000	1472200000	1450900000	1627700000	1575100000
mucB|P38108	229840000	355420000	222590000	224110000	232160000	223970000	237930000	238760000	178130000
PA3753|P40882	0	0	0	0	0	0	0	0	0
ssb|P40947	1076900000	1283900000	1323300000	1048900000	1037700000	1127300000	1302200000	1224500000	1197700000
pilJ|P42257	1070900000	1213600000	1097200000	1409500000	1429300000	1343600000	1236900000	1372800000	1385500000
ispE|P42805	155520000	201260000	134410000	226390000	158220000	153840000	147350000	162640000	137080000
prfA|P42806	517450000	588640000	478510000	483200000	391350000	441820000	463090000	521160000	402770000
hemA|P42807	313560000	261220000	367700000	256430000	335550000	268510000	283930000	325790000	320240000
PA4667|P42810	201080000	179880000	138440000	201670000	155960000	154270000	145970000	140920000	130850000
lolB|P42812	28553000	0	0	28421000	29792000	0	36086000	0	0
phhA|P43334	450340000	526100000	543790000	409350000	630270000	461530000	343800000	458770000	410570000
phhB|P43335	1975800000	2489900000	2243200000	2348800000	2647500000	2067400000	1533400000	2171300000	2103800000
phhC|P43336	2657600000	2580600000	2856100000	2424800000	2759200000	2727200000	2563200000	2632700000	2610500000
pilH|P43501	1882700000	2406200000	1735200000	2191600000	2171600000	1969400000	2300300000	2526600000	1677300000
pilI|P43502	107910000	176640000	131930000	154390000	139700000	127880000	104600000	140620000	130990000
hemF|P43898	205320000	221210000	269410000	237210000	271340000	249140000	227370000	205000000	216480000
qor|P43903	72327000	77820000	42480000	74784000	57065000	58622000	56505000	62000000	56210000
aroE|P43904	164710000	133090000	92043000	126470000	121620000	157000000	111580000	161860000	102000000
PA3623|P45682	0	0	0	0	0	0	0	0	0
pcm|P45683	139270000	155740000	138830000	167060000	212440000	126430000	131430000	156850000	99984000
rpoS|P45684	594380000	794700000	615630000	670660000	666590000	487240000	534870000	929880000	405690000
pilG|P46384	767110000	983190000	660500000	816140000	781490000	702250000	674620000	797960000	794260000
ftsA|P47203	1754300000	1801600000	1776000000	1903600000	1602500000	1569200000	1598100000	1464400000	1483300000
ftsZ|P47204	4042800000	4572600000	3770200000	3590500000	4128600000	3694200000	3746400000	4437400000	3436100000
lpxC|P47205	3542700000	3403400000	3877600000	2954700000	3313800000	3379000000	3278500000	3853900000	3289900000
hemD|P48246	0	14680000	8882900	0	15006000	0	18822000	11942000	20694000
hemL|P48247	1180100000	1055000000	1275200000	1383600000	1311300000	1266800000	1472100000	1316700000	1300700000
gyrA|P48372	3092300000	2925600000	2849100000	3242100000	2800600000	2602400000	2842100000	2769400000	3139100000
fpvA|P48632	20615000	30556000	7595400	27331000	25005000	29754000	18698000	41593000	17630000
PA4923|P48636	154470000	136230000	137930000	109820000	88433000	106660000	101040000	117390000	166840000
rpoN|P49988	308350000	304820000	410150000	395760000	399850000	351990000	463090000	417670000	435850000
pyrE|P50587	693440000	958610000	598060000	910480000	700960000	690500000	597400000	733260000	633600000
rph|P50597	456150000	357620000	556360000	353870000	332330000	448400000	455350000	407300000	530120000
tolQ|P50598	328600000	307240000	261440000	259230000	237560000	337200000	296120000	342570000	336290000
tolR|P50599	92554000	59447000	45891000	40633000	60237000	56060000	55463000	61876000	53146000
tolA|P50600	64164000	66100000	80817000	69781000	50649000	63296000	69154000	70108000	62026000
tolB|P50601	1900400000	2086400000	1985400000	1653400000	1920100000	1921000000	1881900000	1714600000	2113100000
argH|P50987	1208400000	1173500000	1214900000	1289900000	1256900000	1170200000	1249300000	1207600000	1214000000
mexB|P52002	509270000	534580000	424940000	550660000	472640000	492230000	516390000	518250000	571340000
mexR|P52003	39630000	53433000	57446000	53761000	47947000	38529000	41764000	45336000	34107000
holB|P52024	274970000	279350000	209850000	271560000	197530000	164930000	181060000	303630000	205300000
glpD|P52111	307890000	314470000	194160000	184770000	213220000	222870000	294480000	267710000	199430000
mexA|P52477	1275400000	1268000000	1146200000	1183800000	1034200000	1047200000	1112900000	1122800000	1020500000
sucC|P53593	24976000000	22738000000	27695000000	24044000000	23255000000	25138000000	26008000000	24738000000	24066000000
sodB|P53641	100390000	245110000	187910000	208690000	217940000	26918000	156630000	115900000	166050000
rhlI|P54291	0	0	9547000	0	0	8753800	10277000	0	17656000
rhlR|P54292	468280000	580370000	423940000	496330000	547400000	339640000	393030000	524610000	340970000
metZ|P55218	583890000	640520000	573590000	542600000	474270000	532810000	696410000	535480000	625990000
vfr|P55222	1547300000	1643700000	1444300000	1794700000	1898600000	1595400000	1636800000	1760400000	1870700000
maiA|P57109	295710000	180390000	323590000	275820000	198890000	217360000	249570000	403390000	291190000
sthA|P57112	1782700000	1996800000	1633100000	1541400000	1639000000	1738400000	1786100000	1721900000	1693300000
orn|P57665	103270000	116640000	50225000	82758000	67355000	77459000	82417000	74466000	72788000
tpx|P57668	3305100000	2195700000	3095600000	3490700000	3104500000	3066700000	3208500000	3729500000	3212400000
kdpB|P57698	0	0	0	0	0	0	0	0	0
ispD|P57707	73413000	72308000	78061000	31445000	76558000	78837000	82262000	113510000	80511000
metX|P57714	431420000	559770000	419010000	379920000	452880000	387980000	416530000	440000000	373480000
infA|P65116	1960000000	1885800000	1785600000	2309100000	1833800000	1684100000	1955500000	1673800000	1341700000
wzx|P72137	0	0	0	0	0	0	0	0	0
hisH2|P72138	520510000	520180000	454230000	363680000	355280000	391380000	387610000	563550000	399250000
hisF2|P72139	251650000	260400000	274770000	181610000	199840000	263170000	250590000	213870000	259020000
wbpG|P72140	1066200000	1008400000	1054000000	1032700000	1139000000	941200000	1081400000	1015100000	912630000
wbpH|P72141	639380000	583540000	629380000	596280000	651640000	607290000	581190000	729420000	558060000
wbpK|P72144	186570000	180960000	166190000	221180000	235190000	224250000	191740000	220760000	197200000
cld|P72148	195080000	227010000	155400000	128110000	174940000	171020000	210560000	204950000	190730000
fliC|P72151	20396000000	23130000000	23845000000	21506000000	22091000000	21466000000	23601000000	23184000000	22225000000
truB|P72154	1003700000	1013100000	1032200000	708630000	990960000	896290000	1122800000	1015600000	906700000
purE|P72157	10728000	10254000	0	0	0	0	0	0	0
purK|P72158	327700000	282130000	301860000	243510000	267940000	328590000	288550000	297400000	325610000
pbpG|P72161	146930000	95222000	137070000	115160000	109050000	127840000	122340000	134560000	133520000
pyrC|P72170	39535000	0	0	46171000	222890000	129100000	152580000	121450000	235580000
aspC|P72173	2834700000	2785300000	3392800000	2798500000	3279600000	3823500000	3767200000	2812100000	3084300000
uvrB|P72174	49756000	62953000	52073000	72166000	52679000	73265000	65277000	48763000	76323000
pchD|P72175	0	0	52441000	0	0	0	0	0	41037000
pchC|P72176	36383000	0	22526000	4975600	15790000	18907000	14237000	26220000	0
hemN|P77915	288760000	369120000	256610000	334730000	354040000	189210000	314590000	335040000	185030000
astA|P80357	638200000	626270000	618930000	478100000	474040000	474080000	462150000	531900000	429000000
aruG|P80358	429670000	384820000	382520000	358600000	350650000	369180000	382850000	398220000	355180000
nirE|P95417	0	0	0	0	0	0	0	0	0
pscF|P95434	29946000	26727000	26487000	65197000	64426000	31838000	38314000	37524000	34503000
pscG|P95435	0	0	0	8047400	0	0	0	0	0
PA4753|P95453	525640000	564530000	616810000	633480000	662980000	635370000	663360000	636740000	643220000
rlmE|P95454	199190000	241680000	223640000	116110000	156680000	234600000	174220000	149290000	130090000
gltD|P95457	128140000	139590000	176390000	132830000	163380000	157440000	172580000	151650000	175610000
hemE|P95458	332260000	561390000	401330000	346690000	498520000	462320000	413760000	352580000	560370000
cspA|P95459	6013200000	5827300000	8269700000	7876100000	8089400000	11091000000	7826900000	3067900000	9196300000
phaA|P96961	711540000	755180000	608550000	640020000	551230000	574080000	542780000	592570000	495870000
radA|P96963	71316000	0	45049000	46267000	80108000	61417000	37588000	74246000	67696000
xcpR|Q00512	224530000	307710000	247040000	251920000	280150000	255330000	206640000	294890000	220620000
xcpS|Q00513	2484800	5112500	3676200	0	0	3727900	0	0	0
xcpT|Q00514	184710000	211580000	139070000	176490000	208650000	210970000	174800000	196250000	197590000
xcpV|Q00516	0	0	0	0	0	0	0	0	0
pilR|Q00934	205680000	197560000	214100000	188560000	198650000	172760000	210730000	206510000	204680000
pheC|Q01269	27501000	26185000	26126000	28737000	37537000	30170000	0	32873000	27078000
aprD|Q03024	0	0	0	0	0	0	0	0	0
inh|Q03026	0	0	0	0	0	0	0	0	142940000
aprF|Q03027	0	0	0	0	0	0	0	0	0
PA2604|Q03268	0	0	0	0	0	0	0	0	0
fur|Q03456	1037100000	715980000	1149000000	849160000	931520000	1088700000	1234800000	835130000	1072100000
PA1545|Q04628	49264000	68202000	57721000	0	41099000	58053000	35808000	0	34948000
apt|Q04633	87611000	77683000	108680000	78981000	72290000	93281000	98917000	97068000	74567000
lecA|Q05097	29518000	47094000	81860000	0	60441000	40032000	57569000	48359000	30990000
algU|Q06198	784050000	1014600000	724080000	744870000	797870000	717030000	792770000	728450000	701550000
prtR|Q06553	0	0	0	0	0	0	0	25730000	0
imm2|Q06579	109190000	124370000	73856000	227540000	85241000	107990000	68547000	0	88665000
algL|Q06749	31253000	33361000	28544000	34257000	35649000	38444000	26376000	34233000	44808000
mrcA|Q07806	99226000	122070000	98586000	143710000	141500000	101360000	105120000	113250000	113790000
fdnG|Q14T72	276930000	203740000	147040000	109010000	192440000	224930000	189650000	184980000	181820000
pntAA|Q14T74	47432000	46657000	46971000	52637000	43933000	36282000	39756000	62585000	34856000
purF|Q51342	1357900000	1554900000	1475800000	1562000000	1539000000	1444300000	1521400000	1361900000	1520400000
asd|Q51344	2994800000	3050300000	2249600000	2282900000	2395300000	2261000000	2075300000	2623100000	2049800000
pilM|Q51351	278320000	234740000	301160000	753110000	732690000	873780000	800450000	672340000	764380000
pilN|Q51352	103880000	108930000	181900000	328510000	363400000	427800000	364530000	319250000	425720000
pilO|Q51353	173090000	259760000	140930000	485690000	555660000	436920000	445250000	469200000	469150000
pilP|Q51354	70376000	76990000	80424000	160490000	175630000	146910000	148250000	155820000	168600000
nadB|Q51363	14862000	19204000	0	15557000	20346000	0	17551000	0	13787000
rfb303|Q51364	0	0	0	0	0	0	0	0	0
gmd|Q51366	235430000	256750000	216820000	214710000	223040000	236100000	229640000	204540000	185260000
tonB|Q51368	30125000	49579000	22632000	0	35674000	27965000	21786000	31595000	29553000
gacA|Q51373	202530000	178110000	202070000	162560000	167080000	202680000	210680000	197290000	160970000
leuB|Q51375	332000000	409920000	390110000	395200000	347050000	352420000	339490000	369000000	338280000
crc|Q51380	434630000	267000000	480620000	517220000	371570000	496950000	503370000	325090000	457940000
hscA|Q51382	1327100000	1411900000	1249700000	1166500000	1206200000	1321400000	1280400000	1216200000	1214500000
fdx|Q51383	422220000	434370000	465530000	442590000	380310000	436820000	412040000	383440000	505860000
PA3808|Q51384	193030000	329680000	239020000	156290000	136150000	184020000	171170000	205090000	199040000
rlmN|Q51385	383020000	437090000	415420000	346460000	287630000	373160000	323930000	380170000	386590000
glpK2|Q51390	105220000	111730000	129070000	99448000	110370000	152230000	182970000	146840000	152140000
glpR|Q51391	52187000	58438000	47674000	40286000	47731000	41068000	46577000	68417000	49687000
oprJ|Q51397	0	0	0	0	0	0	0	0	0
fumC1|Q51404	21900000	0	59948000	0	0	0	13824000	0	28074000
aspS|Q51422	7045000000	7970300000	7143800000	5951000000	6571900000	6400200000	7440300000	7423300000	6376700000
pmpR|Q51423	250210000	168560000	236860000	187670000	218300000	226350000	207590000	249930000	43055000
ruvC|Q51424	30068000	17855000	28434000	14050000	27542000	20500000	18476000	17208000	25230000
ruvA|Q51425	101700000	99456000	104910000	107210000	101600000	119180000	128090000	96317000	116480000
ruvB|Q51426	198500000	167860000	174000000	124130000	162310000	156870000	170090000	151430000	137010000
cheZ|Q51434	464560000	482830000	488430000	475680000	530150000	447750000	542260000	562820000	463670000
dnr|Q51441	202250000	249870000	230450000	238190000	248780000	162970000	251610000	280760000	196150000
PA3842|Q51450	83401000	98097000	74816000	112130000	101500000	99664000	71047000	122650000	126050000
cheY|Q51455	278650000	248800000	302380000	309020000	338290000	402090000	425840000	301050000	398350000
fliF|Q51463	38897000	48209000	56736000	22704000	36523000	26517000	34962000	53044000	50833000
fliG|Q51464	172170000	151720000	154680000	167820000	173360000	184930000	170680000	198210000	166140000
fliM|Q51465	143970000	174200000	139690000	90934000	130120000	122540000	123880000	156650000	214290000
fliN|Q51466	220640000	156890000	224470000	202030000	227570000	231890000	246210000	191730000	237340000
fliO|Q51467	0	0	0	0	0	0	0	0	0
podJ_2|Q51469	0	0	37149000	0	0	30379000	0	0	35124000
miaB|Q51470	324010000	227370000	390120000	275660000	334870000	359340000	324320000	281740000	363370000
ihfA|Q51472	213590000	276470000	222610000	204720000	187260000	209170000	210360000	214470000	190760000
ihfB|Q51473	63707000	52194000	44514000	48760000	57956000	38693000	43844000	44532000	39892000
oprH|Q51486	307700000	299110000	223010000	283460000	284150000	242790000	253700000	332540000	235890000
oprM|Q51487	82035000	40137000	73851000	81501000	77535000	75195000	97972000	81198000	104180000
pbpB|Q51504	19098000	11011000	30022000	11376000	23509000	0	14450000	14026000	0
pchB|Q51507	0	0	14179000	0	0	0	0	0	21021000
oprE|Q51510	344030000	324770000	237220000	383430000	292000000	234220000	310450000	324040000	255750000
AO964_24435|Q51512	155110000	117850000	136350000	141240000	113220000	132880000	130810000	101870000	99857000
phaC1|Q51513	0	0	21563000	0	0	0	0	46879000	21257000
pilU|Q51532	325160000	343650000	274840000	360950000	454420000	334050000	393130000	432970000	454090000
pilW|Q51534	24820000	0	34601000	43782000	15264000	29760000	26538000	25268000	39409000
pilY2|Q51537	102270000	93158000	93274000	63536000	61248000	100610000	98373000	97714000	84692000
pilZ|Q51538	144070000	115090000	118310000	168430000	107230000	109510000	93828000	114620000	146140000
pstC|Q51544	0	0	0	0	0	0	0	0	4050900
pstA|Q51545	46766000	51302000	49380000	84430000	32855000	62285000	48680000	32797000	49408000
pstB|Q51546	284900000	425260000	285570000	221200000	320690000	324030000	259240000	331540000	305290000
phoU|Q51547	431310000	461750000	388510000	372890000	404180000	471920000	401330000	538230000	392020000
pvdA|Q51548	97897000	65418000	66604000	54788000	0	86798000	64563000	115970000	185080000
pyrC|Q51551	906820000	655850000	776960000	687240000	667160000	847100000	847280000	758270000	822630000
rpoB|Q51561	28289000000	27995000000	26604000000	30959000000	31837000000	30846000000	30772000000	30378000000	33362000000
dapF|Q51564	365340000	448960000	353430000	321340000	410380000	380860000	292260000	354810000	324790000
xerC|Q51566	0	0	0	0	0	0	0	13747000	0
sucD|Q51567	14111000000	12977000000	13627000000	11840000000	12767000000	14123000000	12835000000	11488000000	13743000000
xcpP|Q51575	0	0	0	0	0	19844000	0	0	0
PA3106|Q51576	71244000	70240000	85283000	121440000	103670000	57273000	108430000	76044000	81176000
ampC|Q541D8	0	0	0	49828000	36173000	0	40304000	40884000	59375000
pilV|Q57003	37094000	0	37045000	24639000	44740000	46523000	31283000	43089000	38155000
mucD|Q57155	1464200000	1503600000	1159400000	1509200000	1346700000	1313200000	1328900000	1424200000	983320000
katB|Q59635	25457000	0	11535000	0	24795000	15442000	16389000	18276000	42524000
ndk|Q59636	10347000000	8672400000	11757000000	10362000000	7276600000	8189800000	10661000000	9271900000	9256200000
aceE|Q59637	8866500000	7679200000	9032100000	10689000000	12733000000	12270000000	12207000000	10284000000	13027000000
aceF|Q59638	8323900000	10117000000	7220800000	9022600000	9682900000	7850400000	8461600000	8801800000	8456200000
ppiA|Q59641	1079000000	1497100000	1142700000	1083300000	926920000	1058000000	1005800000	1145700000	868820000
hemB|Q59643	1129800000	1556200000	1221000000	1117800000	1247000000	1161000000	1226100000	1434900000	1003300000
trpF|Q59649	0	13550000	16575000	18091000	0	11790000	0	0	0
murE|Q59650	577040000	711980000	500400000	840660000	613120000	586870000	652240000	726950000	556000000
fimU|Q59652	0	16234000	8346800	0	19089000	14137000	16159000	16945000	14742000
pyrB|Q59653	507770000	651630000	486050000	501360000	497060000	467950000	438270000	462830000	365990000
pyrF|Q59654	575550000	629860000	600790000	516650000	517580000	581280000	634710000	526440000	511920000
pilE|Q60148	51442000	49208000	38506000	73376000	70082000	67004000	64775000	55261000	85717000
hemC|Q60169	1155400000	1287500000	1215800000	805020000	990750000	955230000	999110000	1044200000	1003600000
NA|Q6RZZ8	0	82327000	0	0	0	72715000	0	0	0
phzD1|Q7DC80	36365000	29315000	0	22192000	24122000	0	18229000	39031000	15771000
phzE1|Q7DC81	0	89758000	0	0	0	0	0	67431000	0
NA|Q8GAD8	21842000	37720000	0	0	23304000	19098000	0	28032000	0
gefM|Q8SSQ3	0	0	0	32980000	61677000	66414000	0	61498000	40951000
hcpA|Q9HI36	1120000000	980670000	785670000	755480000	682900000	735630000	541460000	565470000	667140000
rnpA|Q9HT05	93765000	114200000	65176000	64561000	81192000	65669000	69557000	102360000	57666000
yidC|Q9HT06	466950000	461730000	437410000	440200000	444070000	483820000	451390000	429660000	511090000
mnmE|Q9HT07	144630000	135390000	167530000	128140000	121420000	138260000	184300000	195590000	173430000
mnmG|Q9HT09	414950000	408180000	477720000	334230000	523950000	474000000	503190000	474110000	476490000
rsmG|Q9HT10	382460000	336960000	433760000	483330000	329940000	394500000	377140000	373310000	379230000
soj|Q9HT11	97251000	90157000	96560000	77498000	103840000	103100000	63742000	78024000	62828000
spoOJ|Q9HT12	1653400000	1778700000	1919800000	1557400000	1570400000	1641400000	1627100000	1565300000	1756900000
atpB|Q9HT14	253430000	386240000	317670000	757960000	365120000	344430000	378730000	293860000	323590000
atpF|Q9HT16	2645800000	2100700000	2564500000	3300800000	2049300000	2816100000	2895000000	2338900000	3049300000
atpH|Q9HT17	3519800000	2788100000	3960900000	2675800000	2968700000	3461800000	3253000000	2815100000	3609300000
atpA|Q9HT18	27948000000	23739000000	26648000000	26236000000	26080000000	26352000000	25988000000	26097000000	27037000000
atpG|Q9HT19	4112200000	4591000000	4116000000	3284500000	3451600000	4108100000	4442600000	3199300000	4392000000
atpD|Q9HT20	28069000000	28974000000	28293000000	25856000000	26782000000	29132000000	29251000000	27196000000	27414000000
atpC|Q9HT21	2414700000	2887700000	2342500000	1956300000	2377700000	2353900000	2084900000	2260600000	2239900000
glmU|Q9HT22	1502100000	1609100000	1236600000	1499800000	1345100000	1423600000	1291600000	1552500000	1223900000
glmR|Q9HT24	44191000	74496000	0	38910000	33716000	0	19206000	49546000	27998000
glmS|Q9HT25	1816100000	1671400000	1819300000	1742200000	2200700000	2077700000	1611500000	1853200000	1815500000
PA5547|Q9HT27	0	0	0	0	0	0	0	0	0
PA5546|Q9HT28	0	15523000	8312200	0	4538600	0	9299700	0	5973900
PA5545|Q9HT29	0	0	0	0	0	7022400	0	0	23949000
PA5542|Q9HT32	17447000	0	0	0	0	23015000	25280000	19102000	13161000
PA5533|Q9HT41	0	0	0	0	0	0	0	0	0
PA5530|Q9HT43	23446000	0	19273000	30402000	19261000	17755000	23060000	0	18474000
PA5528|Q9HT45	317040000	315650000	297790000	338370000	312460000	337770000	365220000	390840000	412870000
PA5527|Q9HT46	47890000	0	85067000	82883000	53742000	0	32920000	0	65726000
PA5524|Q9HT49	0	0	0	0	0	0	0	0	0
PA5523|Q9HT50	16439000	15087000	14765000	4010800	13116000	10300000	11115000	23620000	19996000
PA5522|Q9HT51	0	0	0	0	0	0	0	0	0
PA5521|Q9HT52	298700000	326170000	252770000	265140000	334330000	273000000	299700000	260420000	236300000
PA5518|Q9HT55	0	0	0	0	0	0	0	0	0
pdxY|Q9HT57	17390000	0	15042000	0	29867000	16853000	18117000	18923000	16013000
poxA|Q9HT60	0	0	0	0	0	0	0	0	0
mifS|Q9HT61	0	0	0	0	0	0	0	0	40198000
mifR|Q9HT62	49378000	48717000	46730000	29774000	50368000	42156000	33835000	46808000	36582000
PA5509|Q9HT64	73104000	104710000	74252000	98608000	69035000	64446000	70905000	64030000	75976000
PA5508|Q9HT65	388450000	429640000	386770000	442540000	448650000	379920000	367970000	432540000	420870000
PA5507|Q9HT66	741850000	721690000	1008200000	1001700000	773710000	796770000	891270000	930650000	729850000
PA5506|Q9HT67	128480000	108080000	138120000	130670000	110020000	95297000	111890000	120470000	124590000
PA5505|Q9HT68	148830000	0	45980000	99567000	233970000	165650000	86045000	71131000	173690000
metN2|Q9HT70	185010000	264390000	222830000	177090000	227050000	209320000	184750000	209610000	186480000
PA5502|Q9HT71	76575000	46330000	88597000	52846000	72925000	85356000	169540000	64556000	89556000
np20|Q9HT74	290520000	374360000	215450000	355680000	272650000	233900000	263310000	243220000	213670000
PA5498|Q9HT75	141220000	93383000	174640000	133100000	119860000	162250000	160860000	118260000	118170000
nrdJa|Q9HT76	443670000	535680000	475990000	787320000	811910000	359990000	639660000	609680000	353080000
nrdJb|Q9HT77	247000000	328870000	198470000	228100000	267130000	128250000	214870000	318880000	169250000
PA5494|Q9HT79	265980000	277290000	253300000	227150000	239730000	210380000	254310000	235920000	197560000
polA|Q9HT80	1499400000	1228700000	1335900000	1235800000	1290300000	1215800000	1286400000	1361200000	1242100000
engB|Q9HT81	83723000	107010000	78143000	73232000	91131000	93280000	93880000	98311000	72683000
PA5488|Q9HT83	84122000	46424000	33881000	45278000	52847000	45002000	89332000	33841000	0
PA5487|Q9HT84	27737000	112140000	77130000	37011000	67754000	62780000	74487000	43159000	40469000
ampDh2|Q9HT86	0	0	0	0	0	0	4411900	0	8203500
PA5484|Q9HT87	0	0	0	0	15880000	0	0	0	0
PA5481|Q9HT89	227010000	199700000	192590000	144300000	265060000	164590000	175810000	247510000	154890000
gltP|Q9HT91	97710000	71055000	81969000	70194000	70385000	53750000	75347000	97517000	54152000
PA5475|Q9HT95	206210000	447240000	214940000	536200000	336580000	185590000	449710000	450890000	165080000
PA5474|Q9HT96	0	81165000	0	61914000	79238000	0	0	0	57229000
PA5473|Q9HT97	14135000	17974000	24872000	0	0	12296000	16787000	12004000	0
PA5472|Q9HT98	211810000	266970000	265630000	244040000	238970000	235960000	225750000	229910000	232920000
PA5464|Q9HTA6	10018000	0	0	0	0	13350000	7717200	0	12536000
PA5459|Q9HTB1	156880000	162480000	162190000	124150000	148490000	147230000	158950000	144420000	86050000
PA5457|Q9HTB3	0	0	0	0	0	0	0	0	0
PA5456|Q9HTB4	0	0	0	0	0	0	0	0	0
PA5455|Q9HTB5	52546000	74330000	57191000	59873000	42676000	63635000	55294000	59077000	99737000
rmd|Q9HTB6	81398000	176160000	59113000	97785000	86190000	64480000	27677000	102120000	27175000
PA5446|Q9HTC1	0	0	19282000	0	0	0	0	0	0
PA5445|Q9HTC2	988480000	881470000	1093300000	1019500000	922240000	888250000	1008200000	993120000	1039200000
PA5441|Q9HTC5	1534200000	1562900000	1491000000	1140000000	1272600000	1273900000	1275700000	1125200000	1158600000
PA5440|Q9HTC6	68094000	96192000	87994000	126340000	125540000	47441000	55557000	103550000	68395000
zwf|Q9HTC7	10340000	0	0	0	0	0	5764700	6311800	0
PA5438|Q9HTC8	79189000	78711000	73449000	218340000	58645000	94534000	76559000	99647000	63273000
PA5437|Q9HTC9	26946000	15029000	25263000	29080000	18909000	0	23270000	27970000	15445000
PA5436|Q9HTD0	249830000	232580000	198280000	180690000	210460000	151000000	246000000	300270000	192350000
PA5435|Q9HTD1	1231200000	1331100000	996390000	1045700000	1259100000	907490000	915030000	1338100000	1005900000
aspA|Q9HTD7	3937200000	3387900000	3625600000	3377200000	2928400000	3283200000	3194100000	3366600000	3489000000
PA5428|Q9HTD8	238090000	195190000	194440000	182150000	195670000	167260000	229560000	232600000	0
adhA|Q9HTD9	319930000	600860000	331630000	395340000	510950000	269280000	502970000	515950000	293000000
PA5423|Q9HTE1	125980000	113130000	99270000	66647000	105000000	91716000	69552000	106860000	69741000
PA5422|Q9HTE2	113320000	105070000	89144000	87560000	132810000	121560000	112930000	91064000	95310000
fdhA|Q9HTE3	0	69466000	33056000	38218000	25776000	27391000	0	19205000	15527000
purU2|Q9HTE4	0	22083000	0	0	0	0	21455000	25070000	0
soxB|Q9HTE8	0	0	0	0	0	0	0	0	0
glyA1|Q9HTE9	0	1554800000	0	0	0	674270000	870680000	0	0
PA5414|Q9HTF0	139260000	112970000	113390000	101320000	86026000	109190000	74872000	94556000	89055000
ltaE|Q9HTF1	511300000	445990000	500860000	406480000	430090000	472400000	462390000	422300000	373760000
PA5412|Q9HTF2	26627000	24612000	38881000	0	0	0	32591000	38591000	35426000
gbcA|Q9HTF4	0	0	0	0	0	0	0	41592000	0
PA5407|Q9HTF7	45768000	39480000	50835000	42986000	42479000	45951000	46167000	45878000	21959000
PA5406|Q9HTF8	1211000000	1346000000	1035200000	929390000	972870000	1009000000	946190000	1011700000	1094200000
PA5404|Q9HTG0	0	0	0	0	0	0	0	0	0
dgcB|Q9HTG5	0	0	0	0	0	0	0	0	0
PA5397|Q9HTG7	0	0	0	0	0	0	0	0	0
PA5396|Q9HTG8	35745000	55666000	25305000	30739000	42767000	36748000	31940000	31802000	38588000
PA5381|Q9HTI3	0	0	0	0	0	0	0	0	0
PA5378|Q9HTI6	63082000	57365000	55227000	47572000	47582000	50929000	37285000	68302000	48335000
PA5376|Q9HTI8	143250000	155640000	128600000	107660000	93373000	103630000	96530000	136290000	93923000
betI|Q9HTJ0	88550000	130420000	87658000	21934000	71151000	84642000	74643000	71319000	100870000
betB|Q9HTJ1	1380100000	1543300000	1436500000	1515400000	1391300000	1285300000	1553300000	1306700000	1235500000
betA|Q9HTJ2	70337000	118750000	81872000	76732000	82953000	93755000	58168000	77428000	59145000
PA5371|Q9HTJ3	132750000	160040000	157480000	88568000	82742000	120490000	119960000	153210000	106680000
PA5370|Q9HTJ4	0	0	0	0	0	0	9261800	0	13013000
PA5364|Q9HTJ6	212340000	341760000	264480000	98092000	247650000	179650000	236770000	324690000	215550000
PA5363|Q9HTJ7	0	0	0	0	0	0	0	0	0
PA5359|Q9HTJ9	0	0	0	0	0	0	0	0	0
ubiC|Q9HTK1	240410000	271050000	217140000	104650000	191520000	193400000	208000000	208760000	173970000
rubA1|Q9HTK7	0	0	0	0	0	0	0	0	0
alkT|Q9HTK9	476240000	522740000	442210000	530670000	445360000	477330000	419230000	559560000	415090000
hupA|Q9HTL0	218320000	97409000	206820000	204510000	236760000	250470000	201500000	251050000	254330000
PA5347|Q9HTL1	0	0	0	0	0	0	0	0	0
PA5346|Q9HTL2	40470000	27824000	39106000	37426000	30826000	31661000	36407000	0	23675000
recG|Q9HTL3	83998000	98335000	69332000	72087000	75830000	82129000	70153000	78948000	70328000
oxyR|Q9HTL4	649250000	508710000	679830000	670640000	632950000	711660000	662070000	553670000	622370000
PA5343|Q9HTL5	256430000	304880000	271030000	202070000	228560000	232920000	251120000	263690000	212720000
PA5340|Q9HTL8	57885000	51696000	45720000	56733000	51329000	48216000	41099000	63850000	51422000
PA5339|Q9HTL9	4276000000	5606500000	4869600000	4910100000	4410200000	4596800000	3950300000	4268000000	4386300000
spoT|Q9HTM0	324930000	327000000	297100000	321230000	325540000	294680000	319340000	310060000	328160000
rpoZ|Q9HTM1	1121000000	911300000	1238200000	1437300000	917950000	1189900000	1253500000	1053900000	1355900000
gmk|Q9HTM2	446670000	520510000	488860000	446670000	476800000	480000000	434690000	446460000	451880000
PA5335|Q9HTM3	464320000	497820000	577450000	592980000	463470000	515460000	527380000	429480000	472990000
PA5333|Q9HTM4	18666000	18926000	20167000	18116000	17681000	0	14418000	20684000	13137000
PA5330|Q9HTM5	234350000	149500000	228280000	190970000	197960000	259610000	240350000	172870000	270640000
argB|Q9HTN2	1385500000	1602800000	1474200000	1375300000	1473600000	1569500000	1321700000	1566100000	1310200000
dut|Q9HTN3	682660000	589190000	548100000	640550000	478150000	583510000	670450000	552570000	588550000
coaC|Q9HTN4	499730000	402090000	440860000	393200000	439280000	494770000	453850000	444390000	533700000
PA5317|Q9HTN7	156580000	191640000	195120000	164490000	212640000	175420000	166840000	208150000	184910000
rpmB|Q9HTN8	2637500000	3887800000	3158700000	6359500000	4987800000	4811400000	3576000000	2715900000	4906800000
rpmG|Q9HTN9	605970000	186280000	851640000	963520000	670870000	1448500000	1413200000	463880000	1551700000
PA5314|Q9HTP0	102660000	142770000	138800000	78154000	94083000	115740000	90036000	82715000	97381000
PA5313|Q9HTP1	143940000	152770000	146500000	136340000	141040000	131560000	158910000	145960000	150640000
PA5312|Q9HTP2	3135800000	3350900000	3033500000	2509900000	2946000000	3015300000	2817500000	3329000000	3074600000
PA5309|Q9HTP5	76966000	91720000	57538000	75331000	59090000	73118000	78416000	73312000	66613000
lrp|Q9HTP6	115550000	63979000	127900000	120230000	113340000	129020000	115280000	88718000	127320000
PA5305|Q9HTP9	372230000	334230000	361370000	309620000	305520000	265060000	367480000	423040000	273560000
dadA1|Q9HTQ0	2109700000	2232500000	1896200000	1776000000	2079200000	1999000000	2039700000	2096300000	1854700000
PA5303|Q9HTQ1	354740000	373330000	318520000	305370000	343450000	335840000	288420000	393660000	298520000
dadX|Q9HTQ2	549230000	641230000	522580000	644790000	603480000	583910000	633440000	606480000	525420000
PA5301|Q9HTQ3	121930000	118210000	137260000	161370000	72142000	92225000	142160000	119220000	83963000
cycB|Q9HTQ4	1317500000	1366400000	1113300000	1719700000	1793700000	1870400000	1912000000	1864100000	1815700000
PA5299|Q9HTQ5	0	143070000	129730000	113380000	131190000	124010000	114580000	120780000	111010000
xpt|Q9HTQ6	957690000	802840000	842660000	1022000000	653800000	879050000	737080000	680220000	706710000
poxB|Q9HTQ7	0	0	0	24120000	13038000	0	0	0	0
rep|Q9HTQ8	95829000	80094000	86219000	97285000	103500000	101470000	96888000	74180000	83851000
PA5295|Q9HTQ9	0	0	21848000	0	0	0	0	0	0
PA5291|Q9HTR3	28259000	0	16234000	14500000	16057000	19083000	0	25782000	13268000
PA5289|Q9HTR5	194000000	260890000	188580000	163530000	178570000	213920000	155100000	173130000	185620000
glnK|Q9HTR6	280230000	225940000	315330000	225450000	554530000	400800000	464530000	365390000	500690000
PA5285|Q9HTR9	646130000	648570000	557340000	542120000	474760000	459050000	532840000	497880000	459110000
PA5283|Q9HTS1	0	0	0	0	0	0	0	0	0
PA5281|Q9HTS3	0	0	0	0	0	0	0	0	0
cyaY|Q9HTS5	219980000	194630000	141890000	398920000	134840000	171620000	180460000	204200000	150170000
rnk|Q9HTS6	1888000000	1889300000	1839700000	1333100000	1610100000	1766600000	1786800000	1761600000	1764600000
PA5271|Q9HTS9	180870000	272750000	183350000	96407000	191040000	190470000	220000000	228960000	205990000
PA5269|Q9HTT1	176200000	169720000	180590000	128490000	173340000	148920000	193420000	131370000	142000000
PA5266|Q9HTT3	0	0	0	0	0	0	0	0	0
PA5265|Q9HTT4	32615000	17145000	0	0	17416000	0	22662000	0	24218000
PA5258|Q9HTT7	968010000	1268200000	872620000	791730000	929040000	895420000	923920000	1122300000	741120000
PA5257|Q9HTT8	112700000	154010000	115030000	122650000	138460000	125570000	99613000	104300000	106550000
PA5252|Q9HTU2	335040000	413000000	297130000	318830000	356250000	344320000	325310000	427510000	319290000
PA5248|Q9HTU6	22629000	0	17211000	0	0	0	0	0	0
PA5247|Q9HTU7	0	20223000	0	0	0	0	6301500	9282200	0
PA5245|Q9HTU9	1555100000	1908300000	1631300000	1212200000	1611100000	1344100000	1467400000	1727400000	1240000000
rho|Q9HTV1	5761400000	6753300000	6066500000	5745600000	5387500000	5474200000	5150800000	5926400000	5185500000
ubiD|Q9HTV3	289470000	351170000	217780000	223530000	285220000	239470000	256330000	294700000	271720000
PA5236|Q9HTV4	355810000	489830000	300530000	299980000	367750000	268640000	257110000	352330000	239520000
PA5234|Q9HTV6	109560000	111450000	91796000	51309000	109720000	84033000	65482000	89613000	74310000
PA5233|Q9HTV7	135700000	146370000	106550000	120510000	120780000	113850000	120930000	137070000	126390000
PA5232|Q9HTV8	746280000	805440000	619830000	689270000	724130000	652640000	696780000	766580000	546820000
PA5231|Q9HTV9	0	0	0	0	0	0	0	0	0
PA5229|Q9HTW1	0	42422000	31532000	32960000	33371000	30750000	22219000	28081000	0
zapA|Q9HTW3	126800000	140450000	109100000	116490000	106450000	131240000	130080000	141450000	102720000
PA5225|Q9HTW5	162760000	286700000	296820000	287500000	208990000	167580000	150720000	221380000	190580000
pepP|Q9HTW6	514030000	372130000	481240000	385870000	470980000	445280000	482110000	559090000	695640000
ubiH|Q9HTW7	164770000	80268000	163740000	207690000	63160000	60447000	68322000	104790000	56108000
PA5221|Q9HTW9	87309000	138950000	90392000	76597000	103020000	101410000	99997000	107820000	103160000
PA5220|Q9HTX0	299290000	341120000	226780000	137240000	183760000	242650000	170330000	257540000	196600000
PA5217|Q9HTX3	374630000	752110000	376970000	334880000	315700000	410890000	227180000	510030000	251270000
gcvT|Q9HTX5	391950000	408650000	472290000	374440000	397520000	376660000	396850000	407730000	343250000
gcvH2|Q9HTX6	365550000	205750000	730240000	555660000	357500000	500760000	673480000	280500000	631130000
PA5210|Q9HTY0	55567000	49770000	52138000	54725000	55957000	55186000	54191000	59571000	79771000
PA5209|Q9HTY1	581190000	516320000	529180000	581390000	608580000	540310000	561370000	614120000	558450000
PA5208|Q9HTY2	44932000	89467000	38430000	0	71808000	40949000	41900000	65403000	0
argE|Q9HTY4	22780000	40866000	42548000	41932000	44088000	38964000	0	0	35081000
gshA|Q9HTY6	375640000	452060000	367620000	414730000	372480000	402700000	415730000	413170000	407420000
PA5202|Q9HTY7	28478000	25523000	28085000	29769000	24217000	27146000	29991000	23953000	25402000
PA5201|Q9HTY8	3538400000	3497300000	3933200000	3486500000	3495400000	3715400000	3666900000	3567500000	3738300000
amgR|Q9HTY9	787180000	923880000	747430000	670210000	749580000	616910000	630480000	785690000	653770000
amgS|Q9HTZ0	0	0	0	0	0	0	0	0	0
PA5198|Q9HTZ1	46284000	61888000	55390000	27602000	31208000	46598000	26378000	36781000	79861000
rimK|Q9HTZ2	64868000	100490000	34128000	66914000	62576000	55778000	48113000	57862000	49514000
PA5195|Q9HTZ4	18988000	28151000	0	25336000	0	23263000	0	0	0
hslO|Q9HTZ6	586330000	466040000	591830000	477510000	482140000	486190000	432790000	510710000	499500000
pckA|Q9HTZ7	5773100000	6625400000	5373700000	5447800000	6002200000	6017800000	5960400000	5553000000	5274400000
PA5190|Q9HTZ9	165820000	174590000	133840000	61345000	122400000	117780000	116910000	154490000	139240000
PA5188|Q9HU01	18006000	0	15595000	15681000	16271000	0	16108000	18634000	0
PA5187|Q9HU02	0	0	0	0	0	0	0	0	0
PA5186|Q9HU03	47973000	45568000	0	0	0	0	0	55709000	0
aroQ|Q9HU05	38335000	0	0	52492000	47797000	0	44747000	0	0
PA5183|Q9HU06	99890000	93578000	91180000	97427000	111400000	132240000	74789000	82189000	88217000
PA5181|Q9HU08	43898000	65485000	57276000	90627000	67252000	75420000	53697000	36354000	85388000
PA5178|Q9HU11	625180000	801920000	648340000	1006800000	986880000	878530000	798930000	805600000	823000000
PA5177|Q9HU12	23433000	31939000	58105000	0	30697000	25687000	20083000	27495000	34388000
PA5176|Q9HU13	309500000	304550000	272500000	258090000	251360000	303070000	201480000	251170000	228370000
cysQ|Q9HU14	129950000	210000000	159060000	112590000	123340000	119660000	130220000	134550000	108950000
fabY|Q9HU15	2192000000	1859700000	2432700000	2337800000	2247000000	2318500000	2320400000	2080800000	2090900000
dctQ|Q9HU17	0	0	0	0	0	0	0	0	0
dctP|Q9HU18	276310000	295290000	265460000	168820000	221080000	209760000	171130000	267820000	200350000
dctD|Q9HU19	376270000	542250000	388970000	352370000	374380000	333260000	358690000	470820000	433000000
rmlC|Q9HU21	631990000	580930000	560090000	939390000	540110000	568240000	512410000	427910000	464140000
rmlA|Q9HU22	1688200000	1534900000	1588800000	1491300000	1421800000	1446300000	1655700000	1502400000	1472500000
rmlD|Q9HU23	290980000	332340000	377600000	373950000	383840000	383900000	383750000	360100000	330810000
rmlB|Q9HU24	1114900000	1219000000	1287600000	1304600000	1102500000	1117200000	1103500000	1273700000	1034000000
PA5155|Q9HU29	0	0	6130400	12680000	0	10887000	7641700	14600000	25832000
PA5153|Q9HU31	0	0	0	0	0	0	0	0	31633000
PA5152|Q9HU32	484770000	605170000	508160000	388940000	424480000	387600000	321280000	459730000	372090000
PA5149|Q9HU35	29855000	40238000	40368000	77996000	44553000	64497000	38354000	60356000	37178000
PA5148|Q9HU36	636690000	438590000	342440000	677680000	551940000	409360000	307620000	407730000	374000000
mutY|Q9HU37	47212000	55551000	65432000	54870000	78355000	49864000	47424000	59377000	43818000
PA5146|Q9HU38	430380000	486080000	422890000	445840000	376550000	408540000	387210000	435200000	385780000
PA5144|Q9HU40	0	0	0	0	0	0	0	0	26739000
hisH1|Q9HU42	381440000	355510000	388550000	336340000	359060000	430800000	503770000	343710000	436060000
hisA|Q9HU43	974600000	1096200000	1159700000	932440000	985980000	1066000000	1105900000	1014400000	976230000
hisF1|Q9HU44	759950000	779440000	751250000	665460000	653930000	652560000	634130000	688770000	660800000
PA5139|Q9HU45	489300000	527760000	422640000	639840000	484990000	633360000	500080000	485750000	564830000
PA5138|Q9HU46	396350000	440640000	391390000	406570000	485370000	475800000	471720000	564490000	441560000
PA5136|Q9HU48	998280000	746940000	962870000	694480000	947870000	1033200000	988350000	818890000	773920000
PA5135|Q9HU49	0	0	7981200	0	0	10639000	7670800	0	6271600
PA5134|Q9HU50	1412500000	1577400000	1567900000	1335100000	1419600000	1462100000	1344400000	1232900000	1424600000
PA5133|Q9HU51	237330000	227300000	234940000	185930000	211920000	208010000	235920000	227280000	243000000
gpmI|Q9HU53	1487900000	1572400000	1661900000	1276100000	1580700000	1639500000	1438100000	1450000000	1358100000
PA5130|Q9HU54	154280000	182600000	163650000	255930000	246010000	143300000	151550000	185360000	156790000
grx|Q9HU55	268210000	357300000	266080000	722340000	354040000	295200000	217000000	298720000	214470000
secB|Q9HU56	1597100000	1904300000	1747100000	1539100000	1821500000	1669200000	1660200000	1560400000	1597600000
trmL|Q9HU57	0	0	0	0	0	0	0	0	0
ntrC|Q9HU59	58828000	45649000	51423000	35367000	65315000	41940000	56210000	38503000	25312000
PA5123|Q9HU61	0	0	22188000	0	21692000	0	11563000	0	30686000
PA5122|Q9HU62	47751000	75499000	73047000	26773000	55519000	48177000	33210000	56661000	53122000
PA5121|Q9HU63	0	0	0	9739500	12556000	0	0	10701000	0
PA5120|Q9HU64	0	0	5513200	0	0	8862000	0	0	5419000
glnA|Q9HU65	3544400000	4214800000	3399300000	3359700000	3636200000	3245900000	3066900000	3919100000	3096800000
thiI|Q9HU66	136930000	174530000	194660000	141080000	154510000	188880000	164890000	163450000	277600000
typA|Q9HU67	4539600000	4476000000	4408300000	4338300000	4203200000	4377300000	4536700000	4385900000	4271100000
PA5114|Q9HU70	0	0	0	0	0	0	0	0	0
PA5113|Q9HU71	95084000	56304000	56260000	92168000	55466000	63274000	67213000	50894000	61469000
gloA|Q9HU72	215970000	291780000	241910000	169660000	223450000	151210000	186940000	248900000	146810000
fbp|Q9HU73	863870000	838440000	1085700000	885770000	902810000	939740000	1144600000	721830000	798450000
PA5109|Q9HU74	42138000	36814000	32407000	28981000	30246000	29351000	35372000	38925000	31031000
PA5108|Q9HU75	39075000	40085000	35622000	30443000	0	0	0	41889000	41146000
blc|Q9HU76	17018000	0	0	16370000	0	0	18004000	14984000	11832000
PA5106|Q9HU77	10814000	20606000	12728000	0	0	0	0	0	0
hutC|Q9HU78	116710000	160580000	135660000	127300000	160140000	134060000	132610000	139520000	96526000
PA5104|Q9HU79	0	0	0	0	0	0	0	0	0
hutU|Q9HU83	384150000	428100000	391360000	50122000	29180000	21669000	15971000	41479000	20028000
hutH|Q9HU85	0	0	0	0	0	0	0	0	0
PA5096|Q9HU87	55394000	38678000	48141000	0	0	0	0	0	0
PA5094|Q9HU89	4158600	0	6993300	0	0	0	0	0	0
hutI|Q9HU91	110580000	0	108180000	0	94241000	0	98249000	113880000	86413000
hutG|Q9HU92	48639000	28809000	44838000	16737000	0	18668000	23099000	21928000	27657000
PA5090|Q9HU93	11446000	0	0	0	0	11530000	0	0	17253000
PA5089|Q9HU94	0	0	0	0	0	0	0	0	0
PA5088|Q9HU95	92514000	96052000	105980000	0	71288000	64637000	0	53117000	55262000
PA5080|Q9HUA3	262330000	258230000	233850000	203810000	247540000	222240000	233880000	310520000	205840000
dtd|Q9HUA4	23360000	0	15758000	0	0	0	0	0	0
opgG|Q9HUA5	2277700000	2551300000	2171100000	2311700000	2162600000	2053500000	2124800000	2367500000	2111000000
opgH|Q9HUA6	222410000	224430000	212800000	163520000	217880000	165140000	158940000	223570000	211480000
PA5076|Q9HUA7	258300000	243060000	187460000	258200000	596430000	411560000	296860000	355090000	560570000
PA5075|Q9HUA8	20541000	21454000	19726000	22511000	18050000	19590000	19947000	19803000	19575000
PA5074|Q9HUA9	97480000	157410000	126980000	42295000	70462000	85847000	70232000	117460000	124240000
PA5073|Q9HUB0	19753000	32450000	0	0	14967000	0	22896000	0	20723000
PA5072|Q9HUB1	54621000	92560000	0	0	82186000	48178000	0	63225000	66685000
PA5071|Q9HUB2	8217400	9286300	0	0	0	0	9749000	0	0
tatA|Q9HUB5	108160000	121510000	71273000	211470000	113450000	106140000	106170000	140200000	96946000
hisE|Q9HUB6	338500000	252800000	243790000	239370000	259180000	269900000	324260000	233630000	297790000
hisI|Q9HUB7	61588000	50627000	67645000	92208000	61684000	55832000	75000000	50524000	55586000
ubiB|Q9HUB8	45774000	0	33278000	0	40887000	37769000	41854000	34744000	41838000
PA5064|Q9HUB9	118440000	108630000	109590000	155170000	89003000	118600000	107900000	109250000	121920000
ubiE|Q9HUC0	946370000	1030100000	944860000	1224500000	981900000	1080600000	1119800000	1172200000	825210000
PA5062|Q9HUC1	90803000	65072000	62907000	110190000	60584000	62433000	36583000	88385000	57684000
PA5061|Q9HUC2	44877000	26628000	41691000	18092000	0	25766000	13698000	24052000	32285000
phaF|Q9HUC3	979060000	995420000	835190000	1294800000	935820000	813910000	731370000	923110000	890300000
hslU|Q9HUC5	2022200000	1834900000	1991600000	1862100000	1866400000	1875900000	1879200000	1871900000	1893700000
hslV|Q9HUC6	308570000	282190000	284250000	237180000	310470000	269190000	263220000	302740000	287100000
PA5052|Q9HUC7	0	0	0	0	0	0	0	0	0
argS|Q9HUC8	2251600000	2476700000	2132300000	2374100000	2443900000	2176500000	2321200000	2606100000	2603600000
priA|Q9HUC9	68071000	63685000	50352000	48641000	47003000	48103000	48928000	56854000	60231000
rpmE|Q9HUD0	5022400000	5473300000	4257100000	9552600000	5452700000	4294200000	3694800000	4939700000	2578000000
PA5048|Q9HUD1	0	0	0	0	0	0	0	0	0
PA5047|Q9HUD2	0	0	0	0	0	0	0	0	0
PA5046|Q9HUD3	8082100000	7936700000	8231200000	8562000000	7167100000	7531700000	7521200000	7345200000	6781000000
PA5037|Q9HUD4	316030000	276550000	255570000	345690000	296910000	301440000	309180000	303310000	275220000
gltB|Q9HUD5	81054000	126880000	54423000	117650000	89447000	52457000	54662000	73219000	59636000
PA5028|Q9HUE1	65485000	77895000	65641000	41797000	48851000	64270000	69863000	98633000	57664000
PA5027|Q9HUE2	41295000	303130000	131500000	632480000	177880000	50382000	155770000	148860000	52947000
metY|Q9HUE4	507560000	637530000	446060000	510510000	515580000	352880000	526480000	594120000	373000000
PA5023|Q9HUE6	17810000	0	19776000	0	17327000	13761000	20185000	15063000	11190000
PA5022|Q9HUE7	26745000	20007000	20701000	29411000	20864000	31193000	19510000	24388000	20342000
rlmJ|Q9HUF0	146690000	171940000	179700000	167260000	171500000	149490000	163630000	186230000	161270000
msrA|Q9HUF1	320940000	298240000	304440000	283670000	301400000	289870000	310010000	347230000	265890000
PA5017|Q9HUF2	0	11190000	19127000	6275600	12618000	15543000	25179000	23283000	9401500
glnE|Q9HUF4	27456000	57054000	56374000	19877000	39642000	0	0	24845000	55108000
waaC|Q9HUF5	37595000	26354000	43309000	47274000	35978000	61315000	33342000	44976000	40249000
waaG|Q9HUF6	108790000	140650000	119810000	92398000	125530000	150210000	129640000	132300000	132930000
rfaP|Q9HUF7	0	0	0	40675000	0	0	0	0	0
PA5007|Q9HUF8	14902000	12974000	36094000	21828000	14948000	14255000	35616000	25412000	0
PA5006|Q9HUF9	116640000	85006000	55947000	100280000	71538000	131130000	81683000	108560000	74367000
PA5005|Q9HUG0	1706400000	1704500000	1724100000	1673900000	1998600000	1832700000	1728500000	1823700000	1947400000
PA5004|Q9HUG1	300960000	317960000	341840000	344350000	343860000	319490000	263900000	317860000	283560000
PA5003|Q9HUG2	46959000	81416000	69243000	30740000	65761000	52150000	57993000	73116000	61970000
PA5002|Q9HUG3	0	0	0	162740000	162370000	158520000	117780000	150340000	131070000
PA5001|Q9HUG4	261110000	280220000	268520000	282130000	286810000	262250000	289460000	322810000	275380000
wapR|Q9HUG5	68063000	81616000	95189000	76236000	36700000	60087000	67438000	67717000	66047000
PA4998|Q9HUG7	164100000	176270000	151720000	150240000	138160000	144650000	149110000	180930000	133470000
msbA|Q9HUG8	143740000	172530000	140750000	125700000	110830000	156110000	130850000	179390000	181210000
hldE|Q9HUG9	1562500000	1718300000	1429800000	1218900000	1196300000	1362200000	1239800000	1336300000	1376300000
PA4992|Q9HUH3	81842000	90294000	95279000	90931000	101550000	86324000	108370000	137320000	54749000
PA4991|Q9HUH4	251940000	321640000	227010000	212760000	198130000	206190000	222090000	225700000	206470000
PA4989|Q9HUH6	50186000	79774000	50899000	59132000	51009000	46259000	59137000	45194000	48765000
waaA|Q9HUH7	0	0	0	0	0	0	0	0	0
PA4987|Q9HUH8	7179200	8640700	0	0	8239900	0	7501200	0	0
PA4974|Q9HUJ1	65440000	16815000	52959000	44138000	32469000	56261000	63513000	30842000	68245000
thiC|Q9HUJ2	76440000	64282000	65887000	67234000	66613000	65910000	57390000	86519000	52776000
PA4972|Q9HUJ3	0	30933000	0	20325000	20484000	24344000	16168000	29644000	20006000
aspP|Q9HUJ4	475540000	551190000	476680000	426610000	506100000	377050000	414470000	517420000	322040000
cpdA|Q9HUJ6	0	0	0	0	0	0	0	0	0
parE|Q9HUJ8	770870000	798820000	775490000	700420000	830670000	799850000	797250000	795160000	803290000
PA4966|Q9HUJ9	67760000	0	86464000	110140000	187050000	116540000	146430000	121830000	117900000
PA4965|Q9HUK0	0	0	0	0	0	0	0	0	0
parC|Q9HUK1	768020000	880230000	637870000	749050000	772230000	757610000	739840000	760880000	706730000
PA4963|Q9HUK2	168930000	173320000	159400000	383880000	177360000	185100000	139920000	209830000	165550000
PA4961|Q9HUK4	103710000	131240000	116330000	102670000	101470000	99395000	75035000	101320000	133690000
PA4960|Q9HUK5	765100000	699150000	795600000	536150000	703210000	612810000	620290000	640020000	624000000
fimX|Q9HUK6	347690000	366370000	376990000	379270000	436780000	350680000	311220000	491740000	415310000
PA4958|Q9HUK7	130250000	195790000	111020000	182900000	144060000	139360000	124960000	170900000	122680000
psd|Q9HUK8	207590000	197340000	233120000	289560000	357450000	303880000	286460000	238760000	385380000
rhdA|Q9HUK9	333890000	362280000	278580000	326430000	230870000	344150000	282440000	292830000	263700000
PA4955|Q9HUL0	0	41406000	0	0	0	0	0	0	27691000
motA|Q9HUL1	0	0	0	0	0	0	0	0	0
motB|Q9HUL2	61641000	75316000	51824000	41013000	59484000	54176000	45461000	75181000	42739000
rsgA|Q9HUL3	0	0	0	0	0	0	42924000	0	32170000
PA4949|Q9HUL5	131610000	151000000	134830000	166800000	142770000	125590000	124080000	168390000	135190000
PA4948|Q9HUL6	0	120300000	34563000	25770000	0	17631000	16859000	0	0
amiB|Q9HUL7	73495000	88281000	83349000	94148000	87794000	89112000	95051000	102000000	104310000
mutL|Q9HUL8	232240000	215990000	223790000	222670000	259660000	261190000	293580000	211230000	245640000
miaA|Q9HUL9	46798000	49012000	33496000	0	42086000	40001000	53758000	42794000	41581000
hfq|Q9HUM0	417550000	398980000	314620000	343000000	433070000	397310000	346860000	414090000	434410000
hflX|Q9HUM1	544450000	692030000	515950000	633040000	565870000	540880000	462950000	566440000	425890000
hflK|Q9HUM2	1675900000	1857800000	1589100000	1555300000	1544300000	1540500000	1463600000	1697400000	1573300000
hflC|Q9HUM3	370210000	431730000	376440000	461990000	393870000	353280000	384500000	452570000	394190000
hisZ|Q9HUM5	1507400000	1488700000	1311400000	1052200000	1095700000	1161300000	1229600000	1149100000	1218600000
purA|Q9HUM6	8302500000	7653400000	8591300000	8408500000	8068400000	7615900000	8650200000	8121800000	8307100000
rnr|Q9HUM7	1455900000	1564500000	1384900000	1357500000	1523500000	1331100000	1486400000	1746300000	1675300000
rlmB|Q9HUM8	231520000	260590000	280330000	329470000	259330000	262530000	236070000	271680000	225200000
rpsF|Q9HUM9	13138000000	16822000000	11801000000	12934000000	11396000000	12097000000	12229000000	13984000000	11297000000
rpsR|Q9HUN0	770500000	1006800000	797830000	908900000	818420000	1001100000	1084100000	823590000	819730000
rplI|Q9HUN2	12065000000	8973100000	14907000000	12426000000	11939000000	12958000000	13693000000	11062000000	12687000000
dnaB|Q9HUN3	779300000	813110000	692300000	681050000	659160000	590710000	630030000	727260000	602940000
alr|Q9HUN4	78640000	81559000	109470000	72457000	98689000	90446000	120940000	78020000	108970000
PA4928|Q9HUN6	50491000	51469000	44960000	0	56294000	56228000	49547000	52034000	59172000
nadE|Q9HUP3	2051400000	3140000000	2317100000	2067200000	2674700000	1951100000	2500900000	2901200000	1764600000
pncB1|Q9HUP4	444780000	480850000	450030000	477300000	613150000	426470000	530070000	495340000	390090000
PA4918|Q9HUP5	116990000	165870000	136260000	139780000	197100000	113620000	186150000	207070000	140120000
PA4916|Q9HUP7	138950000	173880000	131800000	131970000	132230000	86718000	123910000	160650000	135210000
PA4907|Q9HUQ6	606050000	617670000	608730000	462760000	558900000	534680000	640150000	573590000	483730000
PA4906|Q9HUQ7	34230000	0	15199000	0	0	14403000	0	24222000	13747000
PA4899|Q9HUR4	0	0	0	0	0	0	0	0	0
ureG|Q9HUS0	16010000	0	11433000	7109400	0	7736000	0	0	0
desT|Q9HUS3	0	17482000	15405000	0	21236000	11556000	22417000	13839000	0
PA4889|Q9HUS4	78323000	80356000	116300000	56910000	90798000	101160000	93373000	91044000	104910000
desB|Q9HUS5	25009000	32119000	26421000	0	33973000	27751000	23569000	22078000	35504000
PA4887|Q9HUS6	0	0	0	0	0	0	0	0	0
PA4880|Q9HUT3	344040000	763680000	296060000	696590000	803430000	333850000	469570000	860990000	283070000
PA4879|Q9HUT4	0	0	0	0	0	0	0	0	0
PA4878|Q9HUT5	34830000	37195000	31378000	30337000	20771000	17034000	24258000	35839000	21905000
osmE|Q9HUT7	8897100	0	9813100	0	0	0	0	32340000	14483000
PA4875|Q9HUT8	0	0	0	0	0	0	0	0	0
PA4874|Q9HUT9	35481000	18406000	51193000	40634000	46197000	54525000	59501000	39684000	76849000
PA4873|Q9HUU0	278780000	278430000	259590000	150120000	265730000	256540000	323120000	253110000	281560000
PA4872|Q9HUU1	485360000	631580000	472050000	436300000	522720000	445050000	407870000	441870000	444130000
PA4869|Q9HUU4	0	0	0	0	0	0	0	0	0
ureC|Q9HUU5	19506000	0	17328000	0	19298000	12305000	19358000	30481000	11663000
pitA|Q9HUU7	0	0	0	0	0	0	0	0	0
ureA|Q9HUU8	0	0	0	0	0	0	0	0	0
retS|Q9HUV7	0	0	0	0	10769000	0	0	0	0
purD|Q9HUV8	2985600000	2942400000	3018000000	2525600000	2796700000	2956900000	3043600000	2825800000	2840600000
purH|Q9HUV9	2550100000	2818400000	2636700000	2363900000	2529100000	2353400000	2421000000	2339400000	2228800000
PA4853|Q9HUW0	71030000	49498000	90990000	88785000	85288000	86439000	83843000	46252000	86930000
PA4851|Q9HUW2	0	0	0	0	0	0	0	0	0
prmA|Q9HUW3	105140000	92544000	105960000	163980000	121830000	126830000	103560000	79790000	107830000
dsbD1|Q9HUW5	0	0	0	18938000	13701000	0	20975000	0	14565000
PA4843|Q9HUW7	0	27668000	0	0	34137000	19748000	29359000	33139000	20052000
PA4842|Q9HUW8	369760000	341540000	259900000	368960000	310590000	296360000	307400000	438850000	281470000
PA4841|Q9HUW9	27803000	44391000	31255000	0	41346000	32719000	31972000	26175000	37104000
PA4840|Q9HUX0	83908000	40584000	49228000	51083000	45775000	49493000	30825000	65032000	54397000
speA|Q9HUX1	906630000	1003200000	805070000	1003300000	971170000	925290000	884890000	903550000	841250000
PA4831|Q9HUX9	0	49594000	0	26887000	20900000	21354000	24905000	22209000	24312000
PA4827|Q9HUY3	35392000	34117000	39730000	30984000	27016000	0	0	0	0
fdnH|Q9HUZ8	15928000	0	0	16777000	16726000	29067000	28334000	13633000	20418000
fdhE|Q9HV00	50079000	57861000	49017000	78495000	0	48686000	45850000	63320000	55357000
selA|Q9HV01	24473000	0	23696000	0	12904000	30303000	18938000	26103000	19689000
selB|Q9HV02	0	0	13896000	0	0	0	4048400	0	0
PA4802|Q9HV07	0	0	0	0	0	0	11005000	0	0
PA4798|Q9HV11	0	0	0	0	0	0	0	0	0
PA4796|Q9HV12	0	0	0	0	0	0	0	0	0
PA4795|Q9HV13	0	0	0	0	0	0	0	0	0
PA4793|Q9HV15	0	0	0	0	0	0	0	17656000	0
cmoM|Q9HV18	26976000	36788000	28932000	0	30805000	29244000	36286000	33653000	29312000
PA4788|Q9HV20	0	0	0	0	0	0	0	0	0
PA4787|Q9HV21	47633000	42398000	12962000	35228000	54387000	19359000	26092000	33440000	71428000
PA4786|Q9HV22	47090000	50668000	0	51565000	41657000	49533000	35960000	76275000	34839000
PA4784|Q9HV24	0	0	3865100	0	0	4084600	4876000	0	11852000
PA4780|Q9HV28	43564000	48786000	45471000	49841000	45170000	51230000	41209000	34345000	41328000
PA4778|Q9HV30	215990000	234130000	195680000	258310000	177040000	232520000	253650000	227810000	209540000
pmrA|Q9HV32	51521000	151780000	104970000	95317000	82621000	115370000	161860000	79086000	105810000
PA4775|Q9HV33	0	0	0	10461000	0	0	0	0	0
speE2|Q9HV34	75770000	97438000	138540000	161050000	116560000	103180000	185830000	54075000	100670000
speH|Q9HV35	222520000	226880000	202830000	191370000	212640000	136260000	277220000	107010000	149270000
PA4772|Q9HV36	0	9707200	0	12127000	0	0	0	0	21549000
lldD|Q9HV37	125560000	135640000	158900000	243620000	182310000	160320000	217190000	107890000	123660000
PA4769|Q9HV39	137500000	136690000	119220000	57597000	80968000	92930000	101570000	150880000	94065000
smpB|Q9HV40	349900000	401070000	320000000	477580000	355790000	400350000	443130000	399770000	371490000
recN|Q9HV41	23665000	33110000	0	0	26907000	14964000	16723000	0	17510000
grpE|Q9HV42	5886600000	7557300000	5420200000	4897200000	5199700000	4565700000	4825200000	6105200000	4480900000
dnaK|Q9HV43	24605000000	25712000000	24011000000	23864000000	23942000000	22848000000	23738000000	25439000000	21723000000
dnaJ|Q9HV44	1162000000	1139700000	1151600000	977510000	1030900000	1128600000	1131200000	1062200000	1258000000
greA|Q9HV46	2134000000	2417800000	1903700000	1839400000	1810600000	1745800000	1679000000	2106400000	1618900000
ftsH|Q9HV48	864640000	845320000	917240000	1024100000	702150000	826020000	849170000	895700000	830700000
folP|Q9HV49	61854000	65213000	48966000	58295000	39568000	34803000	67046000	53559000	67597000
glmM|Q9HV50	898260000	786190000	959180000	837890000	936590000	904650000	1074800000	913310000	951630000
tpiA|Q9HV51	1265000000	1103300000	1207400000	1038800000	1160000000	1170600000	1212100000	1178900000	1128900000
secG|Q9HV52	463260000	358660000	342070000	480750000	380670000	395220000	279170000	399120000	380100000
rimP|Q9HV53	666130000	832180000	601900000	755410000	786170000	541430000	751080000	827670000	553730000
nusA|Q9HV54	9627000000	9268900000	10004000000	7500000000	8406900000	8444500000	8830100000	9265900000	8661100000
infB|Q9HV55	18759000000	18766000000	17595000000	18890000000	17001000000	18245000000	18046000000	20082000000	17542000000
rbfA|Q9HV56	419630000	334760000	394840000	447030000	381670000	443390000	461120000	479700000	541390000
rpsO|Q9HV58	3532400000	4498500000	3766400000	3314100000	4427600000	3889600000	3988500000	3849000000	3953100000
pnp|Q9HV59	20218000000	22203000000	19309000000	21649000000	21305000000	20523000000	20332000000	22293000000	22362000000
PA4739|Q9HV60	1153900000	2820200000	1018700000	1741900000	1943600000	810880000	965340000	2311400000	843080000
PA4738|Q9HV61	952470000	1537100000	699130000	721420000	1085800000	661540000	866030000	1939300000	596960000
PA4735|Q9HV64	568950000	687230000	549030000	665040000	616290000	592750000	635130000	608000000	520090000
acsA2|Q9HV66	0	0	0	0	0	0	0	0	0
pgi|Q9HV67	1306800000	1511800000	1228900000	1057400000	1261100000	1302900000	1204000000	1335500000	1099600000
panC|Q9HV69	1291000000	1184300000	1197400000	1024500000	1201800000	1105400000	1116900000	1317800000	1112200000
panB2|Q9HV70	501220000	464810000	456470000	682780000	636260000	584350000	490540000	561690000	533310000
folK|Q9HV71	27770000	22235000	16670000	0	0	12178000	14779000	8536000	12431000
pcnB|Q9HV72	549100000	576410000	560080000	543850000	689270000	607050000	591530000	564890000	556100000
cbrB|Q9HV73	447000000	664340000	516980000	464080000	437420000	446900000	428400000	470410000	445450000
cbrA|Q9HV74	0	0	0	0	0	0	0	0	0
gluQ|Q9HV75	19706000	60492000	25196000	26991000	36262000	0	0	25688000	12158000
PA4722|Q9HV76	140610000	144960000	122260000	158570000	129730000	137700000	148410000	156780000	132470000
sfsA|Q9HV77	20296000	17859000	20235000	0	17315000	0	13665000	0	0
trmA|Q9HV78	250700000	221990000	263220000	205470000	236630000	213810000	291460000	240470000	316310000
PA4718|Q9HV80	0	0	0	0	0	0	0	0	0
PA4717|Q9HV81	214320000	281630000	230290000	206920000	193630000	208640000	186310000	245670000	161720000
PA4716|Q9HV82	0	0	12443000	0	17996000	0	10190000	0	0
PA4715|Q9HV83	257330000	320870000	220810000	276110000	239680000	213230000	263640000	268440000	229750000
PA4714|Q9HV84	133220000	105310000	114950000	112190000	163360000	100530000	115920000	125590000	101360000
phuT|Q9HV90	0	0	8347100	0	17796000	0	6749000	8029000	13170000
cbpA|Q9HV93	137920000	160860000	112740000	197260000	172970000	173950000	167360000	151000000	155810000
PA4701|Q9HV96	2934200000	3296600000	2937900000	3190800000	3438100000	3240100000	2702400000	2872100000	3225100000
PA4699|Q9HV97	66727000	45748000	77941000	95295000	96591000	77659000	97814000	78905000	95408000
PA4698|Q9HV98	41181000	32016000	22829000	0	34033000	28367000	22562000	26273000	27885000
ilvI|Q9HVA0	411920000	514890000	382330000	432600000	324260000	389100000	361860000	468590000	317850000
ilvH|Q9HVA1	354510000	270660000	236330000	279090000	275340000	219410000	287440000	283590000	279150000
ilvC|Q9HVA2	4669600000	4434500000	4158000000	4614100000	4354300000	4159800000	4772100000	4395300000	4217000000
pssA|Q9HVA3	60937000	0	41873000	60439000	0	0	57701000	0	59771000
PA4689|Q9HVA6	109590000	99489000	100620000	111480000	87021000	102300000	117210000	75744000	94404000
hitA|Q9HVA8	589540000	739630000	613290000	602270000	627350000	590730000	610700000	624610000	514750000
PA4686|Q9HVA9	250410000	263310000	260570000	311450000	368940000	238860000	253920000	246870000	291300000
PA4685|Q9HVB0	13136000	16901000	13887000	18210000	12585000	8826200	11954000	9927300	7984500
PA4684|Q9HVB1	121440000	188610000	130390000	113380000	67408000	111370000	108010000	117480000	113400000
PA4683|Q9HVB2	1617200	722610	0	0	2146400	1487200	1679300	0	0
PA4679|Q9HVB6	101670000	78864000	100810000	55890000	75024000	97328000	98754000	85174000	68657000
rimI|Q9HVB7	24514000	17148000	23513000	30074000	30155000	0	27419000	31304000	23522000
PA4676|Q9HVB9	405180000	392780000	400840000	446740000	392090000	376870000	368570000	391690000	310520000
PA4675|Q9HVC0	0	0	0	0	0	0	0	0	0
ychF|Q9HVC2	3742700000	3850800000	3965400000	3312100000	3263000000	3486400000	3401800000	3461100000	3208300000
pth|Q9HVC3	15376000	0	22156000	28108000	17599000	19134000	8066800	15655000	0
rplY|Q9HVC4	33117000000	34078000000	29288000000	34009000000	31801000000	28004000000	30667000000	26409000000	25977000000
prs|Q9HVC5	5163700000	5053600000	5221700000	5492500000	4525300000	4813300000	5136700000	4602100000	5098200000
prmC|Q9HVC8	167440000	182770000	181510000	121130000	133580000	143270000	140790000	167990000	145580000
moeB|Q9HVC9	36159000	46786000	32776000	43943000	35834000	48835000	28996000	30489000	47869000
murI|Q9HVD0	97922000	57460000	71939000	52954000	53798000	57347000	69682000	66107000	59945000
pagL|Q9HVD1	25808000	22398000	0	0	27571000	0	20390000	22359000	21334000
PA4659|Q9HVD3	0	42828000	0	32051000	44987000	0	0	0	10195000
PA4658|Q9HVD4	0	0	0	0	0	0	0	0	0
PA4657|Q9HVD5	0	0	0	0	0	0	0	0	0
PA4656|Q9HVD6	22148000	15539000	16949000	12813000	15050000	23719000	13650000	13599000	17116000
hemH|Q9HVD7	104990000	123260000	94964000	54955000	118060000	64330000	76155000	112800000	127140000
PA4651|Q9HVE1	10776000	0	7641100	0	0	0	0	0	0
upp|Q9HVE6	1542200000	1496300000	1731800000	1138400000	1359800000	1398000000	1461700000	1364400000	1509100000
PA4645|Q9HVE7	662060000	745220000	546380000	460700000	581660000	559860000	739060000	849740000	539710000
PA4644|Q9HVE8	241470000	231680000	216880000	274250000	228680000	231860000	240430000	242730000	258160000
PA4643|Q9HVE9	16505000	22044000	17597000	0	19738000	18128000	28756000	17598000	28653000
PA4642|Q9HVF0	964800000	1058900000	884220000	868660000	931310000	858430000	841080000	903990000	692740000
mqo2|Q9HVF1	1332300000	1409100000	1359400000	1127200000	1278400000	1409600000	1291600000	1629100000	1300700000
PA4639|Q9HVF2	485400000	483550000	349000000	560270000	449020000	466650000	477360000	437620000	466650000
PA4636|Q9HVF5	691410000	558140000	769060000	608540000	736440000	742590000	734050000	701640000	732240000
PA4633|Q9HVF8	295410000	330740000	277300000	339440000	276270000	267110000	240880000	245820000	242700000
PA4632|Q9HVF9	425790000	506070000	343690000	346430000	316650000	329250000	294340000	392980000	280800000
PA4631|Q9HVG0	531180000	716720000	693290000	426550000	615710000	619460000	420750000	702140000	562100000
lysP|Q9HVG3	55873000	63797000	49457000	41360000	40104000	48902000	37708000	48160000	48689000
rsmC|Q9HVG4	144890000	143440000	158000000	132410000	150660000	144300000	141590000	158670000	113980000
hprA|Q9HVG5	186100000	202780000	158780000	155170000	128030000	163820000	144220000	117150000	139030000
PA4621|Q9HVH0	81317000	102120000	70652000	98294000	69556000	46659000	72273000	67143000	53870000
PA4620|Q9HVH1	16878000	0	0	0	0	17294000	11359000	20506000	17464000
PA4619|Q9HVH2	50988000	59405000	52109000	23104000	79656000	61885000	58716000	66779000	51504000
PA4618|Q9HVH3	0	13218000	19527000	14423000	17049000	0	25907000	17506000	15058000
rlmG|Q9HVH4	585420000	595220000	492840000	365350000	366200000	393410000	337100000	316380000	258840000
PA4616|Q9HVH5	508970000	503650000	446540000	609970000	511600000	518450000	535550000	526160000	550790000
PA4615|Q9HVH6	78005000	47846000	59201000	64625000	62397000	55915000	68853000	58928000	71735000
mscL|Q9HVH7	0	0	16236000	0	36120000	0	33380000	0	0
PA4611|Q9HVH9	208430000	192870000	305090000	305310000	262460000	205080000	380930000	240150000	202690000
PA4608|Q9HVI1	30489000	0	32822000	47667000	28032000	43768000	20358000	37668000	24789000
PA4606|Q9HVI3	44173000	0	32259000	35043000	64382000	0	23793000	31464000	23720000
PA4605|Q9HVI4	0	0	0	0	0	0	0	0	0
PA4604|Q9HVI5	314800000	317900000	271160000	233990000	269930000	273050000	233340000	301630000	305420000
glyA2|Q9HVI7	2417700000	2307800000	2727400000	2196000000	2133300000	2665500000	2663100000	2482200000	2854000000
mexD|Q9HVI9	0	0	0	0	0	0	0	0	0
PA4596|Q9HVJ0	0	0	0	0	0	0	0	0	0
PA4595|Q9HVJ1	5571500000	5385800000	5794000000	4818000000	5445600000	5274600000	5007600000	5075000000	4798200000
PA4578|Q9HVK6	38356000	0	0	0	43075000	0	31892000	23613000	53738000
PA4577|Q9HVK7	22724000	31983000	19431000	55029000	49645000	36941000	32534000	41971000	22692000
PA4576|Q9HVK8	2701600000	2385700000	2375000000	2180800000	2548200000	2385000000	2417700000	2743100000	2546300000
fklB|Q9HVL2	4159300000	4766000000	3407500000	2532100000	2867300000	3341200000	3292300000	3777400000	3717900000
PA4571|Q9HVL3	73310000	95860000	58402000	125210000	135650000	42576000	136420000	103390000	64347000
ispB|Q9HVL5	1774400000	1854700000	1947600000	1657900000	1779600000	1776500000	1588800000	1868600000	1649900000
rplU|Q9HVL6	10101000000	8405500000	10032000000	8714400000	9394000000	10105000000	11248000000	8953600000	10479000000
rpmA|Q9HVL7	167900000	339440000	311320000	447580000	310480000	306240000	327690000	190380000	342360000
obg|Q9HVL8	1399900000	1536300000	1680100000	1138500000	1399500000	1346900000	1541400000	1665700000	1480600000
proB|Q9HVL9	709170000	806600000	651740000	633160000	719590000	591670000	588850000	842460000	660220000
PA4564|Q9HVM0	174480000	189130000	175310000	146910000	145470000	154210000	146770000	150870000	147720000
rpsT|Q9HVM1	47522000	0	104520000	63777000	69851000	144430000	95827000	0	185980000
ribF|Q9HVM3	89190000	99742000	78503000	162840000	59178000	69927000	75356000	72575000	78241000
ileS|Q9HVM4	2902500000	2894400000	2737400000	2741800000	2547100000	2704900000	2600600000	2646800000	2767700000
PA4558|Q9HVM6	1527800000	1327500000	1396000000	1227100000	1155600000	1206700000	1272100000	1232100000	1214700000
ispH|Q9HVM7	265890000	279380000	310340000	323760000	282390000	288570000	236410000	254930000	279920000
pilY1|Q9HVM8	646590000	662450000	553130000	790560000	801540000	855560000	817920000	701860000	831290000
pilX|Q9HVM9	0	0	18608000	22472000	23553000	34406000	31537000	0	28264000
clpB|Q9HVN5	2601000000	3064900000	2423200000	2539000000	2707000000	2209700000	2438100000	2723000000	2179700000
ndh|Q9HVN9	75690000	69312000	46381000	48720000	91201000	60374000	52210000	92108000	70666000
PA4535|Q9HVP2	0	0	0	0	0	0	0	0	0
PA4533|Q9HVP4	0	22847000	0	0	0	0	0	0	0
PA4531|Q9HVP6	0	0	0	0	0	0	3747200	9354500	0
yacG|Q9HVP7	24167000	0	0	0	0	0	0	16601000	20191000
coaE|Q9HVP8	238790000	296840000	200860000	187200000	219810000	203820000	226730000	224110000	209330000
PA4523|Q9HVQ1	27312000	9015000	26460000	0	0	35714000	27427000	34149000	0
PA4520|Q9HVQ2	0	0	0	0	0	0	0	0	0
speC|Q9HVQ3	924290000	873680000	1002500000	845440000	905840000	891670000	925410000	988780000	902300000
PA4516|Q9HVQ6	0	0	0	0	0	7496300	0	0	5839700
piuC|Q9HVQ7	0	26460000	0	15125000	15461000	16492000	14402000	16934000	14065000
lpxO1|Q9HVQ9	0	0	0	7584400	3749200	13412000	0	0	12111000
PA4511|Q9HVR0	0	0	0	0	0	0	0	0	0
PA4506|Q9HVR5	2283000000	1873500000	1958400000	2084600000	2050300000	2127200000	2241700000	2252600000	2033300000
PA4505|Q9HVR6	1060500000	1000800000	1126800000	1380300000	1061500000	951950000	941220000	1206400000	998140000
PA4504|Q9HVR7	63514000	72463000	65815000	77851000	69567000	91415000	84495000	60639000	104120000
PA4503|Q9HVR8	392270000	312030000	432170000	412970000	324900000	434340000	445180000	498670000	424320000
PA4502|Q9HVR9	2183500000	2315000000	1894000000	1696200000	1951800000	2053200000	1810400000	2019300000	1903100000
opdP|Q9HVS0	59067000	54957000	43818000	57872000	54758000	38165000	45010000	66056000	47249000
PA4500|Q9HVS1	2384200000	2879400000	2660400000	2050500000	2591300000	2732800000	2865500000	2694500000	2625300000
PA4499|Q9HVS2	0	43427000	20280000	0	0	28452000	0	0	26692000
PA4498|Q9HVS3	1308800000	1462500000	1281100000	1456700000	1346800000	1383300000	1333500000	1362000000	1357400000
PA4497|Q9HVS4	33216000	37312000	31698000	34909000	38991000	31682000	0	38207000	23699000
PA4496|Q9HVS5	97793000	88848000	89473000	62494000	79895000	71541000	101100000	98361000	77960000
PA4495|Q9HVS6	1979700000	1571400000	1854200000	1420000000	1486100000	1649100000	1744100000	1548400000	1712000000
roxS|Q9HVS7	0	0	0	0	0	0	0	0	0
roxR|Q9HVS8	598400000	614170000	501150000	446160000	589630000	414050000	540000000	558570000	399570000
PA4491|Q9HVT0	101590000	136270000	107190000	129240000	132220000	84389000	82782000	89311000	100380000
PA4490|Q9HVT1	0	0	0	0	0	0	0	0	0
PA4489|Q9HVT2	914440000	831290000	892310000	765570000	893290000	760700000	767360000	869110000	739510000
PA4488|Q9HVT3	0	0	0	0	0	0	0	0	0
PA4487|Q9HVT4	214160000	186510000	165940000	149620000	155300000	143690000	152250000	120660000	114290000
PA4486|Q9HVT5	0	33191000	0	0	0	0	18378000	28856000	0
gatB|Q9HVT7	2582100000	2384300000	2574600000	2441700000	2527200000	2652700000	2458100000	2687800000	2346000000
gatA|Q9HVT8	1946200000	1730400000	1900300000	1830900000	1802900000	1762300000	1810700000	1958200000	1679700000
gatC|Q9HVT9	995340000	665080000	912690000	657600000	616550000	586710000	859760000	877510000	761830000
mreB|Q9HVU0	6269700000	4985300000	6488000000	6148200000	6286400000	6201800000	6242700000	6336400000	5724800000
mreC|Q9HVU1	82280000	105030000	108070000	115230000	100450000	103870000	116720000	125080000	124210000
PA4478|Q9HVU3	47326000	66091000	51600000	49388000	22388000	46232000	24010000	52598000	32989000
cafA|Q9HVU4	213920000	256670000	201020000	241620000	202130000	227240000	220180000	296040000	252370000
PA4476|Q9HVU5	35953000	64565000	49122000	53452000	33522000	41070000	41772000	40775000	48642000
PA4474|Q9HVU7	489700000	653800000	598270000	487850000	568150000	466530000	523550000	524030000	448240000
PA4473|Q9HVU8	371100000	424420000	333230000	378990000	247490000	294310000	312500000	412630000	271560000
pmbA|Q9HVU9	1189500000	1363300000	1050000000	1005800000	1032000000	880340000	936640000	1172800000	847130000
PA4465|Q9HVV3	76132000	0	94616000	45283000	65330000	45358000	51259000	91342000	67609000
ptsN|Q9HVV4	327460000	392920000	439130000	328070000	381820000	346870000	401050000	380010000	359070000
PA4463|Q9HVV5	739000000	973900000	473840000	756360000	762200000	463190000	693270000	515930000	964680000
PA4461|Q9HVV6	854860000	908640000	843770000	1204400000	816290000	781430000	825510000	827550000	866420000
lptA|Q9HVV7	2093200000	1962300000	2146800000	1589300000	1720700000	1923100000	2081600000	2146800000	1911800000
lptC|Q9HVV8	85898000	91082000	96717000	105920000	107430000	69956000	75941000	57836000	77629000
PA4458|Q9HVV9	272470000	379840000	302780000	236330000	250840000	307570000	360810000	307640000	295290000
kdsD|Q9HVW0	649580000	591440000	683650000	685460000	633150000	638820000	576580000	450030000	643130000
PA4456|Q9HVW1	679770000	778640000	726030000	765120000	749190000	699820000	652230000	724870000	655350000
PA4455|Q9HVW2	0	0	0	0	0	0	0	0	0
PA4454|Q9HVW3	0	0	0	0	0	0	0	0	34883000
PA4453|Q9HVW4	1381100000	1302300000	1615100000	1152400000	1163400000	1428500000	1468300000	1332000000	1414600000
PA4452|Q9HVW5	25566000	0	23220000	0	24150000	23448000	30702000	18816000	26442000
PA4451|Q9HVW6	349680000	304670000	297290000	219380000	279260000	257340000	263490000	350090000	269900000
murA|Q9HVW7	2620900000	2397800000	2235300000	2316700000	2120100000	2339900000	2412800000	2415500000	2237200000
hisG|Q9HVW8	1130000000	1123800000	1038300000	952450000	1053000000	1003600000	1016400000	1025200000	981480000
hisD|Q9HVW9	950050000	892780000	1032100000	780190000	859310000	937340000	865060000	862210000	876060000
hisC1|Q9HVX0	245760000	207120000	220070000	267640000	241470000	255430000	235430000	248030000	212670000
algW|Q9HVX1	0	0	0	44119000	0	51101000	27138000	0	41889000
PA4445|Q9HVX2	22138000	36407000	44539000	8467200	24169000	0	15709000	25957000	21556000
mltB1|Q9HVX3	0	0	0	5547700	0	0	0	0	0
PA4441|Q9HVX4	574740000	549210000	528890000	602890000	569220000	460520000	451840000	496410000	506600000
PA4440|Q9HVX5	185770000	167740000	216150000	147840000	190400000	174340000	209770000	220970000	187660000
trpS|Q9HVX6	1211800000	1105800000	1328700000	885050000	1080500000	1103500000	1175800000	1177700000	1396800000
zapE|Q9HVX7	586400000	505880000	556410000	531630000	562980000	612440000	592540000	670080000	601300000
PA4435|Q9HVY0	0	55777000	27634000	93081000	44703000	46093000	43350000	47033000	0
PA4434|Q9HVY1	77102000	107740000	75003000	66231000	79843000	64703000	72624000	64795000	60246000
rplM|Q9HVY2	934140000	886350000	999740000	1951000000	1543200000	1755200000	1059000000	706410000	1454700000
rpsI|Q9HVY3	8561700000	7697500000	7947100000	8618700000	8383600000	8297900000	8082600000	7374900000	9083800000
PA4431|Q9HVY4	603850000	672630000	716810000	867320000	2043000000	1193300000	1501000000	1078400000	1780900000
PA4430|Q9HVY5	0	0	0	0	0	0	0	0	0
PA4429|Q9HVY6	1632700000	1917500000	1691300000	2322100000	1737900000	1756200000	1716100000	1764500000	1881000000
sspA|Q9HVY7	168970000	239530000	206550000	184950000	223200000	193430000	190210000	215560000	134320000
sspB|Q9HVY8	0	0	0	171560000	84687000	0	0	125840000	0
PA4426|Q9HVY9	151730000	118980000	155830000	183600000	170040000	197670000	165710000	164090000	211870000
gmhA|Q9HVZ0	295510000	290940000	308380000	206720000	343020000	268090000	298810000	365090000	242590000
PA4423|Q9HVZ2	955070000	1018000000	1004200000	845770000	1064800000	975580000	873120000	927940000	1114500000
rsmI|Q9HVZ3	316540000	281660000	336590000	244280000	280550000	278510000	301550000	263830000	281570000
rsmH|Q9HVZ5	444200000	423030000	341380000	336620000	384550000	312590000	336880000	396100000	340050000
ftsL|Q9HVZ6	13700000	0	0	0	14235000	12357000	0	13028000	13050000
murF|Q9HVZ7	399850000	412670000	348970000	473210000	354050000	307240000	378430000	372960000	366680000
mraY|Q9HVZ8	0	0	0	0	0	0	3707500	0	0
murD|Q9HVZ9	432230000	497670000	452310000	460320000	504820000	482900000	443400000	525070000	386160000
ftsW|Q9HW00	0	0	0	0	0	0	0	0	0
murG|Q9HW01	176170000	181560000	225860000	186550000	166520000	139770000	175240000	147400000	189920000
murC|Q9HW02	661780000	697350000	705790000	779010000	738810000	771770000	814770000	790730000	729760000
argJ|Q9HW04	1614400000	1607200000	1498300000	1054800000	1310800000	1156400000	1297000000	1573300000	1218400000
PA4400|Q9HW06	282420000	323390000	217300000	199530000	236980000	174530000	213670000	260980000	206440000
PA4399|Q9HW07	9596400	12426000	9225800	10909000	11520000	11543000	10523000	10296000	8923900
PA4398|Q9HW08	18356000	9827100	11990000	21360000	0	17452000	0	0	0
PA4396|Q9HW10	0	0	15831000	7529000	22590000	33699000	21503000	19675000	45046000
PA4395|Q9HW11	1656600000	1794400000	1582900000	1403200000	1372900000	1438800000	1161200000	1520500000	1420900000
PA4394|Q9HW12	61832000	38327000	60720000	61135000	64125000	60961000	69377000	66628000	84214000
PA4390|Q9HW14	0	0	0	4383400	3692300	0	0	3329100	1838500
speA|Q9HW15	712950000	662330000	650540000	638890000	641620000	629650000	855810000	804780000	703550000
PA4388|Q9HW16	194740000	191690000	162700000	190450000	171260000	159920000	147940000	229520000	152920000
PA4387|Q9HW17	0	0	0	0	0	0	0	0	0
PA4381|Q9HW21	12559000	13475000	0	27102000	11668000	0	16888000	0	14723000
inaA|Q9HW24	33713000	13525000	25269000	0	0	0	0	47351000	18019000
pncB2|Q9HW26	19362000	15390000	16339000	16850000	21137000	0	32482000	0	20806000
PA4374|Q9HW28	6599200	0	11178000	0	0	0	0	30449000	11893000
PA4373|Q9HW29	101860000	72695000	89608000	79331000	105410000	105880000	95360000	96963000	84447000
PA4372|Q9HW30	273850000	330160000	255040000	475050000	331100000	362940000	277940000	355520000	297150000
PA4371|Q9HW31	0	0	0	0	0	0	0	0	0
icmP|Q9HW32	3486400000	4706000000	3474200000	3379700000	3213000000	4041900000	3051300000	3644900000	3525800000
PA4369|Q9HW33	0	0	0	0	0	0	0	0	0
argP|Q9HW38	0	0	0	0	0	0	0	0	0
PA4361|Q9HW40	24574000	26133000	16500000	20455000	0	27313000	0	0	18985000
PA4360|Q9HW41	148560000	181970000	145650000	153580000	128550000	130280000	113350000	122160000	91192000
PA4357|Q9HW44	0	27285000	0	0	0	0	0	0	0
xenB|Q9HW45	369280000	370680000	497250000	269550000	314040000	358280000	346110000	392690000	344740000
PA4352|Q9HW49	867140000	1535800000	788470000	941180000	1154400000	717570000	1307400000	1353500000	578570000
PA4348|Q9HW53	123050000	59969000	53346000	0	14225000	75137000	88976000	73354000	47860000
PA4340|Q9HW61	41821000	32816000	47426000	12322000	45088000	36453000	32408000	35756000	44882000
PA4336|Q9HW65	0	0	0	143740000	0	0	0	0	0
PA4333|Q9HW68	5288200000	4996000000	5247500000	4506200000	5509200000	5158800000	5863800000	4984900000	4697000000
PA4331|Q9HW70	20968000	14530000	15199000	6795000	18346000	0	11223000	21655000	20427000
PA4330|Q9HW71	0	0	0	0	0	0	0	0	0
pykA|Q9HW72	4989700000	5135100000	4748000000	4104600000	4938900000	5252200000	5338000000	5034100000	5119900000
PA4328|Q9HW73	88011000	125080000	71533000	75826000	99862000	31184000	133200000	105450000	58336000
PA4322|Q9HW79	1878300000	1740500000	1605800000	1136500000	1389700000	1325000000	1468900000	1471600000	1300100000
PA4321|Q9HW80	0	0	0	0	0	0	0	0	0
PA4320|Q9HW81	16820000	19237000	0	31042000	0	33249000	0	18576000	31700000
PA4317|Q9HW84	0	0	0	0	0	0	0	0	0
sbcB|Q9HW85	329930000	310840000	274740000	308020000	318220000	301400000	292350000	279420000	260530000
mvaT|Q9HW86	5438600000	5654400000	5426700000	5236100000	4912200000	4958400000	5496700000	5183600000	4877300000
purU1|Q9HW87	545140000	647800000	625440000	464330000	697850000	576140000	466270000	615070000	519370000
pctB|Q9HW91	94456000	105950000	78879000	107940000	104880000	94166000	87504000	89079000	84902000
PA4308|Q9HW92	311070000	310960000	230750000	230570000	293990000	223830000	238960000	317500000	219080000
pctC|Q9HW93	865030000	836870000	783350000	880200000	788920000	904450000	829280000	769080000	935630000
pprB|Q9HWA4	0	0	0	0	0	0	0	0	0
PA4292|Q9HWA8	38606000	75611000	43073000	43482000	49758000	38830000	43827000	72423000	52773000
PA4291|Q9HWA9	0	0	0	0	0	0	0	0	0
PA4290|Q9HWB0	0	0	0	0	9149300	0	0	0	0
PA4286|Q9HWB4	83579000	130020000	92963000	82709000	87867000	77648000	91985000	85934000	70518000
recC|Q9HWB5	0	0	4894300	0	0	2846100	0	0	3590400
recB|Q9HWB6	0	0	0	0	0	0	0	0	0
recD|Q9HWB7	0	0	0	0	0	0	0	0	0
sbcC|Q9HWB8	10932000	7651100	13827000	0	9548100	15107000	15439000	14053000	14650000
sbcD|Q9HWB9	58810000	28989000	29920000	53171000	32090000	32869000	39545000	48620000	38617000
birA|Q9HWC0	74480000	97751000	78446000	80332000	66579000	75032000	69627000	73426000	71955000
coaX|Q9HWC1	172890000	224310000	135840000	155470000	139060000	159260000	138160000	162520000	140190000
PA4278|Q9HWC2	84095000	82523000	48897000	78173000	59243000	74417000	62816000	86058000	66893000
nusG|Q9HWC4	3162100000	3714900000	3364600000	2608000000	2929100000	3062600000	3272600000	3765200000	3353000000
rplK|Q9HWC5	13729000000	12216000000	15416000000	12275000000	12943000000	14532000000	15189000000	12967000000	14516000000
rplA|Q9HWC6	23514000000	23354000000	27128000000	23300000000	24438000000	26877000000	26158000000	23686000000	28777000000
rplJ|Q9HWC7	5806900000	5267100000	7774600000	10447000000	9600900000	10139000000	8824300000	6527600000	10974000000
rplL|Q9HWC8	15734000000	16015000000	13904000000	13723000000	14315000000	12901000000	14298000000	15997000000	13424000000
rpoC|Q9HWC9	32263000000	33510000000	31824000000	33863000000	34640000000	35056000000	34226000000	34832000000	35674000000
rpsL|Q9HWD0	2216700000	2165800000	2424300000	2269900000	2538500000	2459000000	2727200000	2576500000	2784100000
rpsG|Q9HWD1	12763000000	11205000000	13707000000	12326000000	13141000000	14013000000	14238000000	12514000000	13495000000
fusA|Q9HWD2	73738000000	71016000000	72500000000	66209000000	69663000000	65484000000	71521000000	72963000000	67113000000
rpsJ|Q9HWD4	15146000000	15614000000	16467000000	14350000000	15965000000	16036000000	19210000000	17905000000	15724000000
rplC|Q9HWD5	12553000000	13715000000	12417000000	10280000000	10193000000	11551000000	12202000000	12441000000	12366000000
rplD|Q9HWD6	4566800000	3783600000	5082500000	5676600000	5524300000	5672600000	5387500000	4829500000	5853900000
rplW|Q9HWD7	1587600000	1122900000	1690800000	1439800000	1584100000	1827600000	1855900000	1344600000	1857300000
rplB|Q9HWD8	11919000000	12523000000	13128000000	16964000000	14636000000	14200000000	13076000000	12107000000	15210000000
rpsS|Q9HWD9	4423200000	3444000000	4018500000	7571100000	4138800000	3841200000	4150300000	3975200000	3502900000
rplV|Q9HWE0	7679600000	7935100000	8630000000	6145000000	5997700000	7359100000	8597300000	7930200000	7521900000
rpsC|Q9HWE1	12161000000	12912000000	13131000000	14658000000	12405000000	14239000000	14468000000	12485000000	13731000000
rplP|Q9HWE2	4139900000	4678400000	5143300000	5506600000	5682900000	5981700000	5264000000	4165400000	6292800000
rpmC|Q9HWE3	5614400000	5031200000	5633600000	7095000000	4310600000	6255300000	4638500000	4408800000	5469900000
rpsQ|Q9HWE4	5807800000	3449900000	7727000000	6934100000	4868600000	6854300000	9205100000	5464000000	7537800000
rplN|Q9HWE5	8041600000	6701100000	7500700000	6406100000	7556300000	7501600000	7613300000	7561800000	7868700000
rplX|Q9HWE6	9951100000	10873000000	10649000000	16758000000	8278700000	9656500000	10832000000	9519000000	8047800000
rplE|Q9HWE7	16579000000	17324000000	17966000000	18279000000	15380000000	17150000000	17998000000	16517000000	16821000000
rpsN|Q9HWE8	0	0	0	0	0	0	0	0	0
rpsH|Q9HWE9	7661000000	3785600000	9080900000	10061000000	8483400000	9563200000	8768400000	6502800000	9714200000
rplF|Q9HWF0	12988000000	12160000000	17034000000	15822000000	16312000000	17180000000	14882000000	11061000000	18634000000
rplR|Q9HWF1	5228400000	3371800000	5924900000	8097700000	5780300000	6828700000	7245400000	6255200000	7623500000
rpsE|Q9HWF2	8978300000	6334600000	10483000000	8518800000	9941500000	11383000000	12600000000	7162500000	10818000000
rpmD|Q9HWF3	3887700000	5915500000	3650800000	4514000000	3426300000	3335100000	3668900000	4180500000	3592500000
rplO|Q9HWF4	12586000000	11176000000	12252000000	11554000000	11852000000	12453000000	13462000000	12859000000	11745000000
secY|Q9HWF5	207060000	121690000	221350000	144030000	255180000	256610000	219330000	175230000	295090000
rpsM|Q9HWF7	8079800000	6171300000	8930200000	8704100000	7825900000	8304100000	8073900000	7356900000	9302400000
rpsK|Q9HWF8	1265100000	213400000	2136400000	1182300000	1916400000	2610000000	2948800000	829820000	3342500000
bfr|Q9HWF9	64657000	219410000	127720000	256360000	149410000	139060000	97742000	168020000	104370000
uvrA|Q9HWG0	897860000	825280000	875880000	944340000	812670000	924140000	1011800000	1006600000	911040000
PA4233|Q9HWG1	0	0	0	0	0	0	0	0	0
pchF|Q9HWG4	0	0	45606000	0	99466000	0	0	0	67324000
pchG|Q9HWG5	25503000	43763000	27115000	0	22915000	0	13092000	32213000	40992000
PA4223|Q9HWG6	0	0	0	0	0	0	0	0	0
phzS|Q9HWG9	74615000	63794000	38567000	57412000	67851000	79293000	51397000	74511000	40382000
phzM|Q9HWH2	62414000	33614000	65983000	32708000	74898000	60327000	67253000	122390000	60673000
mexI|Q9HWH4	0	0	0	0	0	0	0	0	0
mexH|Q9HWH5	0	0	0	0	0	0	0	0	0
ppgL|Q9HWH7	146390000	226200000	118190000	195280000	161860000	127830000	122340000	166220000	108230000
PA4202|Q9HWH9	236700000	284720000	235620000	259420000	252730000	224030000	182650000	201920000	172030000
ddlA|Q9HWI0	76732000	117860000	79961000	107010000	109540000	74083000	77868000	83837000	62570000
PA4200|Q9HWI1	19777000	12516000	0	0	10352000	6840700	0	9949000	0
PA4199|Q9HWI2	112660000	145930000	107940000	143960000	141890000	132400000	141590000	178650000	132640000
PA4198|Q9HWI3	0	0	0	0	0	0	0	0	0
bfiS|Q9HWI4	0	0	0	0	0	0	0	0	0
bfiR|Q9HWI5	486510000	573880000	756630000	88066000	1241500000	723580000	0	559930000	709450000
PA4195|Q9HWI6	66092000	70147000	69165000	63917000	90943000	62402000	67068000	60589000	64773000
PA4191|Q9HWJ0	0	0	0	208880000	0	175990000	0	0	0
pqsL|Q9HWJ1	376070000	379540000	352910000	315090000	379500000	324730000	302310000	382430000	286260000
PA4185|Q9HWJ6	76128000	103230000	58437000	30424000	48862000	39496000	75749000	97701000	47534000
PA4182|Q9HWJ9	0	0	0	0	0	0	9230100	0	0
PA4180|Q9HWK1	129340000	182340000	144360000	154320000	150410000	131190000	133860000	187880000	129830000
PA4179|Q9HWK2	10893000	10010000	10454000	17851000	10062000	9146000	0	10050000	0
PA4178|Q9HWK3	0	0	0	0	0	0	0	0	0
ppiC2|Q9HWK5	884350000	1114200000	950440000	1144800000	1502400000	1311800000	1101500000	1064400000	1375100000
prpL|Q9HWK6	0	36201000	37098000	101640000	0	0	0	26291000	0
PA4169|Q9HWL2	0	0	0	0	0	0	0	0	0
PA4166|Q9HWL5	22950000	49373000	29263000	0	26933000	28596000	24373000	32606000	27329000
PA4163|Q9HWL8	669480000	836270000	595360000	519850000	668530000	571690000	542660000	643140000	544600000
PA4157|Q9HWM4	28769000	24648000	28197000	0	0	21211000	43472000	23689000	0
PA4154|Q9HWM7	90233000	72340000	70667000	75065000	73094000	76875000	82319000	72370000	90772000
tyrS1|Q9HWP3	0	53891000	0	27683000	43716000	46993000	38985000	41748000	49528000
PA4135|Q9HWP6	0	0	0	67736000	0	20305000	5652100	0	0
PA4134|Q9HWP7	0	0	0	0	0	0	0	0	0
PA4133|Q9HWP8	37173000	45447000	14957000	15624000	0	26698000	20502000	0	24427000
PA4132|Q9HWP9	119010000	116300000	121280000	104410000	103750000	111980000	117460000	132000000	92921000
PA4131|Q9HWQ0	237710000	291930000	183800000	341670000	205720000	204520000	179880000	239040000	200940000
PA4130|Q9HWQ1	1242700000	1275200000	1088100000	1172100000	1210000000	1375300000	1446300000	1106500000	1024200000
PA4129|Q9HWQ2	127420000	196790000	81373000	144040000	107960000	105550000	96072000	118570000	82252000
aph|Q9HWR2	139930000	162170000	149300000	123700000	130050000	113530000	112990000	99174000	116680000
bphP|Q9HWR3	37865000	43153000	30431000	0	13713000	68678000	42961000	60989000	37967000
bphO|Q9HWR4	0	0	0	0	0	0	0	0	0
PA4115|Q9HWR5	461200000	513580000	545880000	530020000	626540000	501120000	511160000	596110000	529610000
PA4090|Q9HWT8	66482000	73189000	46336000	43903000	53908000	61330000	41142000	59959000	49782000
PA4079|Q9HWU9	247880000	228030000	337850000	172040000	341210000	251530000	272870000	236620000	246080000
PA4069|Q9HWV9	126120000	114040000	124620000	95033000	138160000	113010000	113880000	127960000	119780000
PA4068|Q9HWW0	485550000	529950000	485060000	388090000	432340000	381390000	368770000	411130000	444080000
oprG|Q9HWW1	21767000	24218000	13505000	0	22464000	0	0	0	13976000
PA4066|Q9HWW2	0	0	0	0	0	0	0	0	0
PA4065|Q9HWW3	133550000	53862000	181600000	157270000	142760000	181680000	347710000	155560000	214230000
PA4063|Q9HWW5	0	0	0	0	0	0	0	0	0
PA4062|Q9HWW6	103940000	52090000	96307000	106910000	69877000	92718000	73191000	56905000	79777000
PA4061|Q9HWW7	1674500000	1943200000	1836400000	1393000000	1637400000	1463900000	1471600000	1790100000	1473000000
PA4059|Q9HWW9	21851000	10803000	11634000	0	5950700	0	10049000	0	15500000
PA4058|Q9HWX0	0	0	0	0	0	0	0	0	0
nrdR|Q9HWX1	150020000	174220000	181390000	173270000	149590000	157250000	173990000	170530000	160250000
ribD|Q9HWX2	75381000	114400000	92514000	65097000	77780000	80612000	123540000	84967000	155830000
ribC|Q9HWX3	48998000	52422000	46200000	23986000	50488000	44341000	35412000	31311000	59662000
ribB|Q9HWX4	2125200000	2251700000	2168400000	1857700000	2020300000	1959700000	1839300000	2206100000	1693200000
ribH|Q9HWX5	93558000	74919000	84660000	76438000	62664000	80644000	54488000	64284000	89071000
nusB|Q9HWX6	1868300000	1712800000	1830000000	1478700000	1870700000	1534600000	1385000000	1741700000	1421600000
thiL|Q9HWX7	0	0	9222200	0	26302000	25345000	0	14716000	0
PA4048|Q9HWY0	31030000	26632000	29034000	35715000	25757000	36756000	27835000	26362000	19460000
ribA|Q9HWY1	59565000	27497000	58878000	0	55942000	75162000	58639000	52621000	60023000
PA4045|Q9HWY3	0	51125000	0	0	0	27666000	0	0	28662000
ispA|Q9HWY4	148530000	150080000	172790000	147230000	136520000	155890000	140270000	200910000	139250000
xseB|Q9HWY5	313350000	352930000	320820000	217120000	275510000	285940000	314170000	301260000	328190000
PA4035|Q9HWZ2	23958000	16754000	12669000	15758000	0	0	0	8535700	0
ppa|Q9HWZ6	3845000000	4770800000	4354300000	5123100000	3589200000	3598700000	3476300000	3732400000	3414500000
PA4030|Q9HWZ7	0	23887000	12155000	0	11641000	15695000	0	24771000	19605000
PA4026|Q9HX01	32828000	20513000	39475000	24876000	32057000	34378000	47488000	30539000	38405000
eutC|Q9HX02	0	0	0	0	0	0	0	0	0
PA4022|Q9HX05	1217000000	1253100000	963350000	876220000	1060700000	957980000	759790000	1439900000	959610000
mpl|Q9HX07	477600000	579000000	483070000	517760000	579560000	483640000	506730000	544660000	403040000
PA4017|Q9HX10	194610000	161160000	199370000	74966000	150610000	171390000	180950000	140670000	183350000
PA4016|Q9HX11	0	0	0	0	0	0	0	0	0
PA4015|Q9HX12	318230000	418080000	274720000	289450000	295930000	293460000	261780000	279210000	344080000
PA4011|Q9HX16	0	18218000	0	22346000	0	0	24410000	0	18342000
PA4010|Q9HX17	155000000	155970000	167330000	193360000	158720000	171880000	134530000	158860000	138680000
proA|Q9HX20	1376000000	1209200000	850560000	1248400000	1418400000	1308800000	1354200000	1439300000	1263900000
nadD|Q9HX21	57188000	51712000	42814000	54458000	61461000	15502000	30471000	65151000	44048000
rsfS|Q9HX22	684480000	1047400000	929870000	708780000	641880000	624930000	696540000	731280000	652610000
rlmH|Q9HX23	205890000	204960000	150970000	113190000	159090000	155160000	150780000	154480000	148470000
sltB1|Q9HX24	105490000	109580000	112060000	206390000	103370000	116980000	129260000	114720000	98983000
lipA|Q9HX25	884270000	968040000	913540000	974430000	927410000	844490000	845330000	829710000	774430000
PA3995|Q9HX26	0	0	0	0	0	0	0	0	0
PA3992|Q9HX28	45836000	64295000	41924000	36982000	58079000	46298000	59387000	57037000	58355000
holA|Q9HX31	200910000	199280000	202800000	228100000	204190000	187760000	190590000	198610000	182370000
lptE|Q9HX32	137600000	172930000	121000000	147640000	146130000	155940000	128000000	158230000	151300000
leuS|Q9HX33	3356000000	4187300000	3361000000	3134800000	2799700000	2907100000	2971500000	3495900000	2871400000
PA3983|Q9HX36	391010000	510590000	352390000	247840000	352960000	370050000	309780000	391060000	282860000
ybeY|Q9HX37	32658000	39539000	37190000	0	39381000	28293000	30124000	30713000	18910000
PA3981|Q9HX38	198030000	220040000	231030000	261630000	322470000	291570000	248450000	261830000	316600000
PA3979|Q9HX39	71043000	172500000	94630000	64327000	88538000	87849000	111770000	99910000	77493000
thiE|Q9HX40	26842000	21857000	17943000	0	14055000	32899000	28796000	0	0
thiD|Q9HX41	309850000	275800000	292450000	270110000	254010000	268700000	260730000	261590000	258280000
ladS|Q9HX42	0	0	0	0	0	0	69373000	0	62867000
PA3972|Q9HX44	0	0	0	0	0	0	0	10131000	0
amn|Q9HX46	188860000	204950000	186120000	162540000	246230000	211270000	217280000	236800000	200510000
rluE|Q9HX48	0	0	0	0	0	0	0	0	0
PA3967|Q9HX49	16322000	31859000	56034000	52104000	64672000	62136000	71916000	53393000	67373000
PA3965|Q9HX51	120980000	128590000	156750000	140120000	132920000	127520000	116090000	109780000	144630000
PA3961|Q9HX55	0	0	6219900	0	0	0	0	0	0
PA3958|Q9HX58	0	63336000	0	69396000	0	0	71131000	0	82650000
PA3956|Q9HX60	53310000	43536000	47586000	48487000	45838000	35620000	37480000	51115000	31197000
PA3952|Q9HX64	0	0	0	0	17834000	0	6461100	0	0
PA3950|Q9HX66	256250000	213940000	194440000	219000000	193380000	189180000	206930000	221510000	207150000
PA3949|Q9HX67	0	0	0	0	0	0	0	0	0
rocA1|Q9HX68	154230000	176120000	177730000	135060000	160420000	156140000	195950000	155260000	158340000
PA3945|Q9HX71	0	21244000	6961300	0	0	17489000	0	0	0
PA3944|Q9HX72	33198000	0	26359000	21699000	32456000	32390000	60008000	18282000	31568000
tesB|Q9HX74	88770000	46102000	103190000	85555000	81092000	68297000	71805000	109510000	79680000
PA3941|Q9HX75	72153000	72885000	67764000	66919000	47824000	39883000	75192000	76259000	57594000
PA3940|Q9HX76	8132600000	9039700000	7052700000	6891100000	7304200000	6616100000	7584600000	7659100000	6492300000
PA3934|Q9HX82	35560000	40974000	44617000	30799000	42445000	30558000	33215000	36287000	28877000
PA3932|Q9HX84	77547000	35916000	28890000	75548000	53525000	54538000	67621000	41449000	27097000
PA3931|Q9HX85	232930000	368190000	256990000	129270000	268370000	241420000	179140000	369620000	241850000
PA3924|Q9HX89	95189000	53981000	37378000	32766000	38760000	45407000	46009000	59264000	35056000
PA3922|Q9HX91	15907000	0	18178000	0	0	0	3155600	0	0
PA3921|Q9HX92	0	0	0	0	0	0	0	0	0
PA3920|Q9HX93	484250000	482430000	421050000	301360000	452800000	386930000	359270000	461820000	344800000
PA3919|Q9HX94	110610000	239730000	91335000	151800000	163380000	75223000	292420000	113750000	62558000
moaC|Q9HX95	235850000	192490000	215440000	182540000	187720000	177560000	190130000	199680000	201150000
moaE|Q9HX97	31707000	29974000	37967000	44129000	39784000	33237000	39413000	0	18894000
moaB1|Q9HX98	0	0	0	0	0	0	0	19877000	0
PA3913|Q9HXA0	0	0	0	0	0	0	0	0	0
PA3911|Q9HXA2	0	0	0	0	0	0	0	0	0
PA3908|Q9HXA5	392620000	371170000	320860000	315430000	353080000	366620000	257600000	357520000	282940000
PA3907|Q9HXA6	0	0	0	0	0	0	0	0	0
PA3906|Q9HXA7	143660000	153040000	107460000	93360000	103470000	124220000	101960000	96274000	94071000
PA3905|Q9HXA8	0	0	0	0	0	0	0	0	0
PA3904|Q9HXA9	74338000	117700000	165220000	155010000	116840000	89186000	61043000	90812000	54015000
prfC|Q9HXB0	940340000	862320000	880800000	961430000	967280000	929950000	872390000	891040000	1145600000
ivy|Q9HXB1	31376000	0	33703000	23303000	26044000	29542000	56629000	59159000	37302000
fecA|Q9HXB2	223910000	290320000	155470000	49222000	114670000	154550000	119360000	152410000	148510000
PA3896|Q9HXB7	151060000	195040000	187450000	167080000	168130000	169850000	165980000	207870000	122240000
PA3895|Q9HXB8	27897000	34641000	27331000	18748000	25986000	29218000	0	21134000	26216000
PA3891|Q9HXC2	124870000	199850000	64720000	129280000	163280000	45043000	60196000	252020000	73547000
PA3889|Q9HXC4	365590000	874570000	440850000	443210000	386250000	441020000	474150000	721640000	561010000
PA3886|Q9HXC6	170200000	119930000	117000000	98882000	133560000	104700000	77547000	113820000	86804000
PA3883|Q9HXC9	57835000	56474000	61380000	44223000	52655000	39240000	32087000	38669000	40341000
PA3882|Q9HXD0	0	0	0	0	0	0	0	0	0
PA3881|Q9HXD1	0	0	0	0	0	0	0	0	0
PA3880|Q9HXD2	0	6854500	0	0	10476000	5151900	10164000	10881000	6947000
narL|Q9HXD3	49821000	67936000	62046000	43618000	60639000	41714000	48791000	69407000	56050000
PA3866|Q9HXE0	14126000	7540800	0	10145000	13523000	5710100	9548900	0	0
PA3865|Q9HXE1	39316000	61257000	42160000	0	66013000	51909000	43605000	63737000	52551000
dauR|Q9HXE2	0	0	0	14265000	0	0	0	0	0
dauA|Q9HXE3	0	0	26560000	0	0	19908000	15303000	0	22661000
dauB|Q9HXE4	112270000	89560000	83598000	86472000	92214000	59804000	105990000	105930000	76160000
rhlB|Q9HXE5	933160000	866820000	1038800000	792670000	943110000	987280000	1033000000	895750000	1019400000
PA3860|Q9HXE6	0	0	0	0	0	0	0	0	0
PA3859|Q9HXE7	322940000	685860000	400610000	663880000	449400000	412720000	408850000	611640000	246900000
PA3856|Q9HXF0	42028000	0	36037000	49778000	43420000	42555000	0	39024000	39523000
PA3854|Q9HXF2	20266000	22517000	18099000	15282000	16892000	18266000	18608000	0	17647000
PA3853|Q9HXF3	0	0	0	0	0	0	12532000	0	0
PA3852|Q9HXF4	96556000	95514000	81216000	80391000	85022000	89403000	72364000	98166000	79550000
PA3850|Q9HXF6	180360000	95253000	136340000	64608000	92093000	77358000	79864000	101680000	72592000
PA3849|Q9HXF7	428280000	427360000	426790000	291710000	345020000	346950000	369030000	447960000	411430000
PA3848|Q9HXF8	26655000	20143000	0	0	0	42964000	36611000	25094000	0
PA3846|Q9HXG0	36465000	31865000	31096000	41349000	40162000	30305000	27463000	0	0
PA3845|Q9HXG1	0	0	0	0	0	0	0	0	0
PA3844|Q9HXG2	0	0	0	0	0	0	0	0	0
rlmF|Q9HXG4	0	0	0	28161000	0	0	0	23442000	0
PA3838|Q9HXG6	431340000	432380000	355150000	337220000	531180000	443960000	443850000	515910000	427010000
PA3836|Q9HXG8	1618000000	1772000000	1389200000	1403600000	1475700000	1381400000	1283300000	1765300000	1255200000
valS|Q9HXH0	1552800000	1641100000	1632000000	1631200000	1606200000	1612300000	1548000000	1641300000	1693900000
PA3833|Q9HXH1	50157000	59513000	40674000	44218000	36958000	34305000	0	43849000	47816000
PA3828|Q9HXH4	103890000	137460000	100630000	87987000	108040000	107490000	112590000	122980000	99978000
PA3827|Q9HXH5	26929000	22235000	22220000	27056000	25448000	26674000	23255000	21394000	24335000
queA|Q9HXH8	82201000	39995000	70099000	77962000	48092000	70317000	92646000	43411000	75436000
tgt|Q9HXH9	75351000	85770000	116980000	140680000	81693000	129580000	90625000	85943000	101870000
PA3822|Q9HXI0	464330000	582460000	561530000	849810000	644650000	611120000	614290000	588440000	541630000
secD|Q9HXI1	1392800000	1272900000	1310900000	1341000000	1294200000	1425900000	1452000000	1488700000	1579100000
secF|Q9HXI2	298960000	315870000	329590000	289070000	317240000	346310000	320990000	392120000	325800000
PA3819|Q9HXI3	269660000	211060000	257150000	210150000	219950000	235460000	236320000	233520000	200830000
suhB|Q9HXI4	589500000	492150000	607960000	682230000	846930000	722170000	605020000	532370000	844870000
trmJ|Q9HXI5	384140000	333140000	312250000	261220000	281920000	276060000	310420000	312110000	300300000
cysE|Q9HXI6	115910000	183190000	120520000	147070000	163220000	174310000	155430000	155670000	196490000
iscR|Q9HXI7	191640000	213850000	180820000	206020000	220540000	231910000	188560000	179240000	193180000
iscS|Q9HXI8	2758900000	2692700000	2848500000	2623800000	2539400000	2846000000	2851600000	2809200000	2676700000
iscU|Q9HXI9	2422600000	2696900000	2214500000	2065400000	1983800000	2238600000	2083100000	2506300000	1906800000
iscA|Q9HXJ0	249360000	190380000	193120000	133960000	217060000	242720000	193520000	181640000	184940000
hscB|Q9HXJ1	0	0	23533000	0	26536000	36884000	25240000	0	28344000
pilF|Q9HXJ2	165290000	138430000	122040000	134160000	109860000	139980000	139450000	122130000	130790000
PA3804|Q9HXJ3	203220000	290800000	201420000	259460000	250820000	212260000	244080000	270650000	240960000
ispG|Q9HXJ4	1476900000	1447300000	1453500000	1315700000	1398900000	1400900000	1387500000	1357100000	1239500000
hisS|Q9HXJ5	1631300000	1588600000	1799400000	1486000000	1715300000	1691400000	1713200000	1687600000	1752200000
PA3801|Q9HXJ6	1589500000	1628100000	1425100000	1469900000	1435000000	1413700000	1544700000	1627100000	1381800000
bamB|Q9HXJ7	617310000	650530000	605640000	727400000	668030000	671280000	633960000	727320000	699960000
der|Q9HXJ8	866210000	815290000	728160000	958740000	948340000	949660000	947750000	866590000	914450000
PA3798|Q9HXJ9	37874000	42914000	49816000	35665000	76299000	50917000	65736000	28165000	0
PA3796|Q9HXK1	201360000	296080000	308500000	243680000	215590000	122520000	145770000	253540000	129400000
PA3795|Q9HXK2	155640000	205420000	151570000	136820000	163280000	90952000	125080000	254340000	123420000
PA3793|Q9HXK4	0	0	27637000	0	0	27914000	27175000	0	0
leuA|Q9HXK5	1224900000	1398800000	1170600000	1052300000	1276400000	1000900000	1099100000	1448100000	923700000
PA3787|Q9HXK8	17274000	30795000	26041000	26437000	11054000	29723000	17827000	22020000	25752000
PA3785|Q9HXL0	293330000	511960000	304980000	410450000	465630000	376420000	419230000	463140000	406460000
PA3779|Q9HXL6	40334000	0	39775000	0	0	0	43145000	33472000	24140000
xseA|Q9HXL8	0	42178000	0	22616000	0	28529000	19668000	36727000	39688000
guaB|Q9HXM5	3106300000	2252800000	3030900000	3152200000	4410200000	4294300000	3991600000	3874000000	4772800000
guaA|Q9HXM6	4857500000	4859600000	4939100000	4588500000	4949100000	4986400000	4832300000	4630900000	4640000000
PA3768|Q9HXM7	95514000	73197000	63143000	0	55301000	64196000	65700000	61594000	50806000
PA3765|Q9HXN0	29024000	0	23969000	0	27932000	24758000	31403000	26346000	21266000
mltF|Q9HXN1	27547000	0	0	0	0	54314000	0	0	0
purL|Q9HXN2	3018400000	2957200000	2774300000	3152700000	2738400000	2975600000	2793500000	2908200000	2931300000
PA3762|Q9HXN3	63600000	45006000	38781000	78056000	58025000	46902000	38787000	62070000	40204000
PA3760|Q9HXN5	10922000	11856000	10615000	9958400	8783500	11797000	11804000	0	19442000
PA3759|Q9HXN6	147060000	147550000	143340000	76361000	102930000	112430000	118120000	169970000	125300000
PA3757|Q9HXN8	0	14211000	0	0	11587000	16067000	0	20139000	0
PA3755|Q9HXP0	9095900	0	10561000	0	6748900	5948100	0	13552000	9591300
PA3754|Q9HXP1	0	0	0	0	0	0	0	0	0
purT|Q9HXP3	619690000	695210000	542600000	491840000	512540000	503110000	482270000	649460000	541650000
ffh|Q9HXP8	1464800000	1298600000	1329900000	1462400000	1067000000	1324400000	1364500000	1322100000	1247600000
rpsP|Q9HXP9	1663900000	490020000	2980700000	2089700000	2233800000	3583800000	4203800000	1402700000	4496000000
rimM|Q9HXQ0	119700000	127540000	179630000	234800000	105930000	120650000	122570000	137970000	138580000
trmD|Q9HXQ1	65687000	99849000	74718000	103180000	68189000	72520000	80821000	65179000	70741000
rplS|Q9HXQ2	9916100000	7078600000	11070000000	10074000000	10629000000	13154000000	12061000000	8216800000	12548000000
PA3739|Q9HXQ5	0	0	0	0	0	0	0	0	0
xerD|Q9HXQ6	57131000	30849000	0	21117000	50429000	31977000	25101000	29653000	29713000
PA3733|Q9HXQ9	64691000	64584000	67533000	34938000	43070000	41617000	67242000	56353000	30909000
PA3732|Q9HXR0	42841000	59804000	41176000	38495000	76501000	43275000	35229000	43354000	52621000
PA3731|Q9HXR1	1303100000	1315400000	1570900000	1096600000	1306000000	1351500000	1450200000	1389300000	1355300000
PA3729|Q9HXR3	846960000	915800000	868170000	758930000	697960000	692810000	671250000	735280000	720280000
PA3728|Q9HXR4	151480000	153840000	104010000	116980000	137660000	133730000	137980000	140650000	127910000
PA3727|Q9HXR5	31588000	43491000	30369000	40345000	33364000	30959000	27426000	42336000	26248000
PA3726|Q9HXR6	861090000	686240000	653970000	644610000	673180000	685430000	689760000	566420000	654730000
recJ|Q9HXR7	134860000	187580000	149370000	175870000	100340000	101320000	152540000	109250000	155990000
PA3723|Q9HXR8	0	0	17522000	0	0	18065000	32176000	0	0
nalC|Q9HXS0	5427500	0	0	0	0	0	0	0	0
PA3717|Q9HXS4	89363000	119310000	102540000	119220000	96920000	64412000	94607000	128040000	66054000
PA3716|Q9HXS5	1770000000	1754300000	1664700000	1123700000	1258100000	1486300000	1468600000	1351500000	1331200000
PA3715|Q9HXS6	71476000	66273000	95534000	37927000	59048000	62738000	49764000	56006000	39308000
spdH|Q9HXS8	1148500000	1045900000	1137700000	1212700000	1247100000	1331500000	1303500000	1250000000	1342800000
PA3712|Q9HXS9	115100000	105120000	133980000	72253000	133910000	102280000	96146000	129510000	96161000
wspA|Q9HXT3	310770000	257850000	361300000	288850000	328210000	260470000	216420000	292250000	378090000
wspB|Q9HXT4	0	0	0	0	0	0	0	0	0
wspD|Q9HXT6	21557000	29869000	45974000	0	0	0	34368000	23300000	0
wspE|Q9HXT7	30412000	38570000	32010000	0	34421000	24151000	25702000	28300000	30699000
cheB3|Q9HXT8	0	0	0	0	0	0	0	0	17505000
wspR|Q9HXT9	153740000	183480000	133910000	70303000	158650000	150020000	175390000	185290000	152040000
lysS|Q9HXU0	4575200000	5040700000	4412700000	4119500000	4212500000	4368300000	4565900000	4556300000	4078700000
PA3699|Q9HXU1	26829000	29133000	24937000	0	0	26923000	25134000	33345000	27478000
PA3697|Q9HXU3	34101000	38410000	28119000	31457000	30101000	27634000	30024000	33963000	28184000
PA3696|Q9HXU4	25823000	29540000	28401000	40194000	31362000	21399000	0	0	0
PA3694|Q9HXU6	72507000	0	0	0	30729000	0	27248000	0	33969000
PA3693|Q9HXU7	29458000	33017000	34895000	43006000	38610000	33607000	45797000	30173000	40326000
lptF|Q9HXU8	967880000	2034000000	829000000	2037300000	1920400000	882600000	920470000	2187400000	982810000
PA3691|Q9HXU9	237930000	377040000	250390000	481440000	419850000	246370000	263560000	489650000	298000000
PA3690|Q9HXV0	59963000	75248000	75210000	59542000	75802000	61634000	44496000	140430000	67335000
adk|Q9HXV4	3905600000	3808900000	3460200000	3103900000	3282000000	3222500000	3491300000	3623100000	3363500000
PA3685|Q9HXV5	190690000	125260000	127850000	70774000	65231000	77730000	91586000	129100000	112070000
PA3683|Q9HXV7	5155200	0	0	0	0	4295200	0	7132200	0
PA3682|Q9HXV8	23886000	23112000	0	0	14726000	0	0	0	17121000
rsmJ|Q9HXW0	0	0	0	0	0	0	0	0	0
PA3678|Q9HXW2	33422000	0	23645000	0	29700000	0	23388000	43046000	0
PA3675|Q9HXW5	932270000	965500000	1145900000	775370000	772130000	981140000	1020100000	1024100000	995400000
PA3674|Q9HXW6	131140000	80336000	104320000	74054000	97061000	120450000	140740000	101440000	106020000
plsB|Q9HXW7	32568000	0	25620000	24355000	37580000	33903000	30830000	25881000	29327000
PA3672|Q9HXW8	74973000	0	30971000	0	37157000	30192000	33969000	0	29406000
PA3668|Q9HXX2	23892000	20267000	44481000	24185000	28831000	21813000	12279000	32991000	34739000
PA3664|Q9HXX5	67496000	117600000	69267000	94162000	80604000	83586000	67327000	95310000	62858000
PA3659|Q9HXY0	496700000	547580000	514850000	472090000	449580000	427780000	463740000	469180000	477790000
map|Q9HXY1	2100500000	2383000000	1914100000	3540400000	1866300000	1650900000	2002800000	2124900000	1491200000
uppS|Q9HXY2	212180000	266800000	236760000	196590000	195930000	194450000	243680000	231680000	171060000
opr86|Q9HXY4	1050700000	748020000	1011400000	1225800000	1107000000	1095000000	1061400000	1053000000	1139800000
PA3647|Q9HXY5	2627900000	2750700000	2575000000	2255400000	2920200000	2669400000	2567000000	2662900000	2583000000
lpxD|Q9HXY6	206290000	189810000	199610000	137970000	187460000	191710000	178620000	200730000	163300000
fabZ|Q9HXY7	0	0	0	0	16087000	0	0	0	0
lpxB|Q9HXY8	171060000	209510000	220760000	182390000	160120000	179530000	133010000	170590000	166350000
rnhB|Q9HXY9	56796000	70679000	63918000	36410000	43596000	52795000	55680000	55543000	51533000
PA3641|Q9HXZ0	0	0	0	10342000	0	0	11477000	0	10285000
dnaE|Q9HXZ1	616160000	590490000	582330000	611120000	584110000	575000000	543380000	640800000	719880000
accA|Q9HXZ2	3813900000	3926200000	4101500000	3364900000	3762100000	3849800000	3937600000	4546100000	3698000000
pyrG|Q9HXZ4	6412500000	6011700000	6040200000	5121200000	5871400000	5885000000	6093000000	6037100000	5999100000
eno|Q9HXZ5	13245000000	13929000000	12635000000	10231000000	10725000000	11113000000	10796000000	12792000000	10866000000
ftsB|Q9HXZ6	0	0	0	1774500	0	0	0	0	3331400
PA3632|Q9HXZ8	186460000	194910000	161080000	203030000	171900000	149690000	179510000	141750000	162830000
adhC|Q9HY01	568500000	639400000	530610000	426790000	544590000	555240000	508910000	548100000	487560000
PA3628|Q9HY02	152490000	207290000	128690000	151940000	137130000	94987000	156810000	132830000	115900000
truD|Q9HY04	97058000	91102000	76960000	67581000	98740000	90987000	98332000	116400000	87388000
surE|Q9HY05	80514000	82991000	42687000	54208000	66658000	34618000	49318000	51390000	53601000
fdxA|Q9HY07	52269000	59048000	55723000	74921000	54912000	61694000	28406000	55837000	42111000
mutS|Q9HY08	297610000	375410000	285740000	381250000	471960000	397150000	375710000	340960000	469280000
PA3618|Q9HY10	34677000	31213000	21830000	32860000	36342000	45009000	0	36369000	22700000
PA3615|Q9HY11	22599000	44220000	29694000	30125000	48689000	22998000	31914000	37566000	29462000
PA3614|Q9HY12	145200000	167230000	152080000	152250000	181960000	110280000	178120000	239660000	108720000
PA3613|Q9HY13	181760000	325310000	206070000	328330000	396760000	187990000	346830000	391190000	181510000
PA3611|Q9HY15	1430100000	1126300000	1051700000	934730000	1056900000	1101700000	1092400000	991060000	957580000
potD|Q9HY16	443840000	495550000	470870000	390000000	471890000	421940000	448200000	517190000	466420000
potA2|Q9HY19	255910000	294630000	219410000	198420000	273990000	249700000	307970000	213900000	202540000
PA3606|Q9HY20	0	0	17212000	6212500	0	0	13982000	0	0
erdR|Q9HY22	122120000	80643000	119710000	120380000	97764000	112180000	123940000	129130000	145110000
PA3602|Q9HY24	77259000	91859000	79161000	76682000	85040000	80121000	63093000	105000000	75978000
PA3599|Q9HY27	0	0	0	0	0	0	0	0	0
metR|Q9HY39	45055000	62992000	48841000	42473000	53717000	53298000	67032000	46207000	51106000
glpK1|Q9HY41	9891100	0	19818000	0	53030000	19173000	29129000	26695000	28132000
PA3578|Q9HY42	0	0	0	0	0	0	0	0	0
nalD|Q9HY46	78690000	81226000	86551000	51566000	96352000	96451000	93092000	88562000	80177000
PA3567|Q9HY50	93884000	120810000	92781000	106970000	141190000	102990000	103640000	107950000	85449000
PA3566|Q9HY51	161910000	155580000	106640000	112550000	153090000	120260000	109180000	133580000	140400000
fruR|Q9HY54	317830000	322190000	416300000	373590000	361440000	331350000	374590000	322550000	409900000
fruI|Q9HY55	567960000	586670000	450600000	558640000	509360000	516550000	608710000	661990000	587880000
fruK|Q9HY56	185600000	189410000	193270000	172980000	181290000	205920000	193210000	195820000	176260000
PA3559|Q9HY58	148020000	191780000	171550000	167130000	131690000	139460000	157830000	156480000	144230000
arnT|Q9HY61	20956000	0	0	0	15835000	23100000	0	16263000	29185000
arnD|Q9HY62	75576000	77474000	77508000	53612000	59787000	55247000	72366000	63723000	63894000
arnA|Q9HY63	688900000	801290000	753600000	792170000	981190000	726610000	807660000	639570000	944820000
arnC|Q9HY64	0	24343000	0	0	22571000	0	0	0	0
arnB|Q9HY65	273140000	367910000	344020000	366380000	296730000	314320000	303480000	260030000	254730000
PA3539|Q9HY72	575140000	558730000	534250000	480700000	460200000	496880000	450940000	491280000	494490000
PA3538|Q9HY73	353210000	304720000	321110000	390310000	310180000	268060000	266310000	229380000	229390000
PA3535|Q9HY75	52888000	47540000	40834000	0	0	44913000	23894000	43369000	30589000
PA3533|Q9HY77	1778600000	1858300000	1659700000	1715200000	1886000000	1941500000	1559300000	1676800000	1742000000
bfrB|Q9HY79	223600000	255830000	201950000	411020000	237270000	114450000	145730000	146280000	185920000
PA3529|Q9HY81	4601100000	4845500000	5302300000	5505800000	4766300000	5131500000	5309000000	4236600000	4998500000
rnt|Q9HY82	475550000	551940000	502800000	384610000	484510000	498110000	476490000	596290000	542550000
PA3526|Q9HY83	0	12083000	0	9155300	0	0	0	0	0
argG|Q9HY84	4385700000	4636000000	4120400000	3941000000	4222200000	3843700000	4292200000	4278500000	3854700000
gloA1|Q9HY85	64205000	45786000	72857000	58526000	61800000	79187000	82220000	47585000	68226000
PA3514|Q9HY95	45581000	112510000	33278000	40252000	49950000	38149000	30149000	59476000	19496000
PA3506|Q9HYA3	0	0	0	0	0	0	0	0	0
nth|Q9HYB4	67093000	65513000	55711000	62453000	53451000	48631000	49643000	45438000	44816000
PA3488|Q9HYC1	49163000	42950000	22058000	46593000	0	0	24973000	0	0
pldA|Q9HYC2	139420000	87933000	82629000	111250000	69023000	91071000	73155000	56461000	87957000
PA3486|Q9HYC3	177550000	131840000	141110000	94093000	114410000	105840000	102810000	105520000	110220000
PA3484|Q9HYC5	25372000	31107000	49265000	0	20133000	15280000	10793000	18463000	20034000
PA3483|Q9HYC6	32020000	0	29791000	0	33967000	36725000	23819000	34399000	26227000
metG|Q9HYC7	1285700000	1504800000	1351900000	1560400000	1710200000	1653400000	1545000000	1637500000	1623800000
PA3481|Q9HYC8	1037700000	1001100000	836130000	835050000	972040000	844600000	854390000	976370000	765890000
dcd|Q9HYC9	447340000	314000000	508390000	254970000	388830000	358280000	469480000	271060000	396120000
maeA|Q9HYD5	985280000	1078700000	1031600000	893080000	998470000	887300000	987180000	1114500000	947550000
PA3470|Q9HYD6	98536000	91848000	90800000	69483000	76066000	106050000	70670000	94012000	73801000
PA3469|Q9HYD7	22169000	27161000	21863000	23273000	22179000	19721000	0	22455000	20890000
PA3468|Q9HYD8	0	13239000	14636000	0	9792100	11153000	12588000	0	11400000
PA3466|Q9HYE0	972620000	904740000	878520000	979970000	905870000	988800000	1040100000	984820000	1101500000
PA3463|Q9HYE3	13504000	0	19463000	6073000	0	0	20734000	15313000	9785200
PA3461|Q9HYE5	20607000	26801000	14984000	11850000	17822000	11871000	0	21609000	0
PA3460|Q9HYE6	71883000	103060000	51731000	29893000	100290000	20980000	51185000	159490000	58423000
PA3459|Q9HYE7	62319000	53488000	64577000	0	53485000	62218000	44818000	79808000	51564000
PA3458|Q9HYE8	6215500	7781700	5021900	189450000	6078700	5121700	5971300	6780500	3102600
mnmC|Q9HYF0	15186000	18733000	0	0	7194100	0	0	0	10469000
PA3455|Q9HYF1	99149000	92799000	73859000	49540000	138180000	88755000	100980000	88699000	81345000
PA3454|Q9HYF2	0	0	0	0	0	0	0	0	0
PA3453|Q9HYF3	478240000	534150000	545600000	522550000	534430000	505870000	522030000	506960000	489340000
mqo1|Q9HYF4	445640000	465920000	453780000	470340000	447670000	419200000	483720000	448350000	450300000
PA3450|Q9HYF6	401200000	366220000	349900000	344230000	374180000	397880000	386220000	334540000	275980000
PA3440|Q9HYG6	581780000	629500000	573300000	617320000	510550000	474600000	466750000	554180000	498280000
folX|Q9HYG7	0	0	0	0	0	0	0	0	7472800
folE1|Q9HYG8	50170000	37956000	27235000	0	31826000	36234000	36743000	53007000	33379000
folM|Q9HYG9	0	0	0	0	0	0	0	0	0
PA3435|Q9HYH1	441180000	423120000	472660000	256950000	331880000	383320000	324010000	383680000	397490000
PA3427|Q9HYH8	120640000	92418000	75541000	90072000	78127000	81999000	86447000	108320000	87466000
PA3426|Q9HYH9	29215000	33477000	32061000	0	27666000	24662000	27063000	33743000	0
PA3425|Q9HYI0	0	0	0	0	0	5248000	0	0	10469000
PA3413|Q9HYJ2	215760000	123650000	165920000	146500000	147050000	211080000	197280000	162660000	160960000
PA3402|Q9HYK2	51399000	39848000	54662000	33736000	35879000	55350000	0	0	35472000
fpr|Q9HYK7	3279300000	3186200000	3288400000	3001000000	2547300000	2708100000	2736100000	2937300000	2528600000
nosZ|Q9HYL2	0	0	0	0	0	0	34961000	0	0
phnN|Q9HYM8	0	0	0	0	0	0	0	0	0
dsdA|Q9HYN9	219380000	212060000	224240000	202150000	194220000	237700000	205080000	274620000	214120000
PA3356|Q9HYP0	356300000	359110000	266640000	276560000	369890000	325080000	320120000	306500000	302830000
PA3353|Q9HYP3	162070000	231780000	140870000	135810000	160020000	156540000	166170000	126640000	138270000
PA3352|Q9HYP4	95799000	95037000	74214000	99397000	38503000	61490000	88703000	102970000	70904000
flgM|Q9HYP5	70618000	68852000	66298000	61466000	61182000	50284000	64347000	54395000	59467000
PA3350|Q9HYP6	33723000	57146000	32877000	13900000	31126000	18924000	15470000	33577000	21462000
PA3349|Q9HYP7	1378300000	1459300000	1339600000	1213500000	1253500000	1157700000	1310900000	1433400000	991540000
PA3347|Q9HYP8	283370000	292430000	187730000	285190000	242520000	235520000	221550000	271640000	221630000
PA3345|Q9HYQ0	0	0	0	0	0	0	0	0	0
recQ|Q9HYQ1	0	0	0	0	0	3876100	0	4106400	0
PA3341|Q9HYQ4	356680000	331940000	381750000	277400000	300100000	323120000	279030000	308150000	331030000
PA3340|Q9HYQ5	12290000	0	0	0	0	0	11852000	0	13921000
plpD|Q9HYQ6	15965000	36517000	9875000	97099000	17942000	16233000	6524300	12663000	6222000
PA3338|Q9HYQ7	0	2720600	3423300	0	11668000	4305400	4881800	0	0
hldD|Q9HYQ8	74690000	143410000	87392000	58665000	117270000	67072000	156090000	182180000	64851000
PA3335|Q9HYR0	0	17725000	0	16475000	15421000	0	26080000	0	0
PA3334|Q9HYR1	0	0	0	29287000	0	0	0	0	0
fabH|Q9HYR2	70427000	70923000	72416000	0	0	68622000	40411000	74255000	63710000
PA3332|Q9HYR3	74739000	123410000	93106000	96347000	116330000	133870000	92745000	104490000	104220000
PA3331|Q9HYR4	274800000	284200000	229390000	230480000	253100000	197390000	249420000	294660000	164740000
PA3330|Q9HYR5	154280000	162380000	116750000	111780000	117390000	134190000	142260000	113840000	124720000
PA3329|Q9HYR6	562450000	559650000	476440000	514610000	497630000	450010000	386310000	506070000	480390000
PA3328|Q9HYR7	0	0	0	0	23147000	0	19400000	0	0
PA3327|Q9HYR8	51977000	57645000	52624000	48580000	60330000	0	54044000	0	30264000
clpP2|Q9HYR9	1492900000	1720100000	1499100000	1411200000	1393200000	1458100000	1487100000	1514300000	1284100000
PA3322|Q9HYS3	30722000	58919000	32670000	11803000	21038000	39453000	21002000	24890000	33343000
PA3317|Q9HYS7	0	0	0	0	0	0	0	0	0
phnC1|Q9HYT0	20856000	36730000	38112000	39933000	51193000	25624000	18960000	0	41171000
PA3313|Q9HYT1	1036100000	1010800000	1043900000	899090000	1006500000	992190000	1035000000	1067300000	944560000
PA3312|Q9HYT2	33746000	37981000	63082000	0	35048000	44726000	58063000	35886000	46358000
PA3309|Q9HYT5	2029700000	3769900000	2395400000	3535900000	3173900000	1855500000	3089800000	3230500000	1544200000
rapA|Q9HYT6	1314300000	1144800000	1427900000	1207300000	1761700000	1727500000	1442100000	1258500000	1709900000
PA3301|Q9HYU2	84253000	33774000	64260000	100250000	53933000	81210000	51553000	73900000	74336000
fadD2|Q9HYU3	22759000	33118000	0	17415000	0	20858000	15478000	33219000	27072000
fadD1|Q9HYU4	946210000	956960000	801650000	1042500000	927000000	915030000	817370000	1003600000	840460000
PA3297|Q9HYU6	117450000	135360000	100580000	116580000	137970000	156660000	149340000	148070000	163430000
PA3295|Q9HYU8	590420000	517100000	598780000	644730000	559010000	567940000	555230000	584830000	569870000
PA3293|Q9HYV0	22698000	0	0	0	0	0	0	0	0
PA3290|Q9HYV3	0	0	0	0	0	0	0	0	24741000
PA3287|Q9HYV6	0	0	0	0	0	0	0	0	0
PA3286|Q9HYV7	1061300000	1103000000	1220800000	1104200000	971850000	1053500000	1069900000	1121200000	934300000
PA3277|Q9HYW4	46215000	60271000	63299000	51354000	29976000	31459000	41717000	44175000	45122000
PA3276|Q9HYW5	0	0	0	0	0	0	0	0	16928000
PA3271|Q9HYX0	5815600	9895600	0	0	0	5212300	0	11004000	7005700
PA3270|Q9HYX1	122000000	110920000	108840000	83120000	127510000	114840000	99390000	114160000	113730000
PA3268|Q9HYX3	0	0	0	0	0	0	0	0	0
PA3267|Q9HYX4	0	0	0	0	0	0	0	0	0
rdgC|Q9HYX7	2200200000	2620800000	2283400000	2458700000	2330200000	2305600000	2086800000	2166000000	2066600000
PA3262|Q9HYX8	5637500000	6921800000	5437900000	6193700000	4687100000	5103100000	4214900000	5238100000	4274100000
PA3260|Q9HYY0	0	0	0	0	0	0	0	0	0
PA3259|Q9HYY1	14023000	12877000	18508000	12606000	0	12898000	15187000	17222000	13295000
prc|Q9HYY3	1399300000	1683700000	1436400000	1271500000	1339100000	1262100000	1364300000	1557200000	1309900000
PA3256|Q9HYY4	109410000	78605000	59490000	45329000	91270000	68274000	100250000	105620000	58332000
PA3255|Q9HYY5	108230000	89740000	130740000	64652000	85928000	97827000	139130000	105360000	94081000
PA3254|Q9HYY6	0	0	0	0	0	0	0	0	0
PA3250|Q9HYZ0	0	0	0	0	0	0	0	0	0
apeB|Q9HYZ3	0	0	0	0	0	0	0	0	13896000
rluA|Q9HYZ4	64611000	93151000	55040000	78689000	54233000	69140000	71381000	76076000	65007000
minE|Q9HYZ5	115920000	26811000	124570000	61706000	94501000	173330000	202300000	67372000	123080000
minD|Q9HYZ6	1906000000	2058100000	1699900000	1480600000	2051800000	1830800000	1660900000	1962700000	1751000000
minC|Q9HYZ7	162720000	226530000	165660000	190080000	144710000	160900000	136660000	165510000	125740000
lpxL|Q9HYZ8	25717000	17439000	0	0	0	0	0	0	14776000
PA3239|Q9HZ01	0	0	0	0	0	0	0	0	0
PA3238|Q9HZ02	0	0	0	0	0	64206000	67957000	0	66245000
PA3226|Q9HZ14	0	0	0	0	0	0	0	0	0
PA3225|Q9HZ15	75273000	84412000	90354000	69798000	54458000	58174000	81209000	51421000	84380000
csaA|Q9HZ19	75717000	37374000	51304000	21744000	32567000	31607000	35912000	46445000	28047000
cyaB|Q9HZ23	0	0	0	0	0	0	0	0	13896000
PA3214|Q9HZ26	0	0	0	0	0	0	0	0	0
PA3213|Q9HZ27	0	7787700	0	0	0	0	0	2853000	4813600
PA3212|Q9HZ28	21711000	58220000	37655000	0	0	32394000	47960000	33334000	25591000
PA3208|Q9HZ32	512380000	493680000	475590000	439200000	422110000	415780000	428090000	487680000	448300000
PA3205|Q9HZ35	17236000	31825000	24883000	0	22920000	23771000	10246000	15753000	0
PA3204|Q9HZ36	17005000	0	13438000	0	0	9176200	0	13212000	11199000
PA3202|Q9HZ38	191340000	178940000	111970000	125310000	136430000	115170000	102930000	153700000	94380000
PA3199|Q9HZ41	54340000	91252000	48219000	60357000	62677000	53906000	54691000	55098000	45083000
PA3198|Q9HZ42	0	0	0	0	0	0	13270000	0	0
PA3197|Q9HZ43	0	97354000	0	0	32426000	36528000	32803000	39269000	33665000
PA3196|Q9HZ44	42445000	51128000	39158000	53935000	58887000	49565000	41986000	47304000	36564000
glk|Q9HZ46	171000000	143560000	155280000	154980000	159090000	125840000	149260000	148770000	139120000
PA3190|Q9HZ48	649720000	627430000	2247200000	321160000	2160100000	504460000	759860000	1035300000	833510000
PA3189|Q9HZ49	0	0	0	0	0	0	0	0	0
PA3187|Q9HZ51	235460000	248550000	986530000	176780000	795000000	236060000	273900000	378100000	316890000
PA3185|Q9HZ52	33842000	28937000	27665000	0	30807000	39199000	0	0	30258000
rluB|Q9HZ55	1072200000	1139500000	1029400000	1184400000	1171300000	1095300000	1141200000	1152700000	1193500000
hutG|Q9HZ59	58760000	67871000	44440000	67128000	50185000	61713000	52680000	55278000	34940000
PA3173|Q9HZ61	352620000	383150000	414100000	272260000	527490000	510960000	501010000	554890000	463900000
gph2|Q9HZ62	221670000	220750000	236870000	197310000	164770000	182770000	252460000	270470000	236330000
ubiG|Q9HZ63	544940000	633370000	656290000	499530000	567040000	555050000	465260000	561910000	546920000
PA3170|Q9HZ64	19224000	0	0	0	13952000	11224000	21266000	17865000	18151000
mtnA|Q9HZ65	880720000	1053500000	1028400000	878240000	775990000	878920000	889210000	963010000	874160000
serC|Q9HZ66	1017800000	1058400000	1029100000	928930000	1017000000	1021100000	977930000	990460000	939790000
pheA|Q9HZ67	551840000	824480000	521850000	511940000	567010000	603140000	517090000	593690000	540160000
hisC2|Q9HZ68	795120000	803930000	875030000	849620000	871890000	759340000	826350000	803700000	810570000
cmk|Q9HZ70	595010000	682000000	500890000	509470000	537070000	473660000	450000000	522040000	416870000
rpsA|Q9HZ71	50412000000	54550000000	51310000000	48054000000	43299000000	45602000000	48018000000	55273000000	44224000000
PA3157|Q9HZ74	0	0	0	0	0	0	0	0	0
wbpE|Q9HZ76	1756500000	1720700000	1838100000	1565900000	1594100000	1960600000	1724200000	1605700000	1766500000
wbpJ|Q9HZ80	113430000	100650000	77585000	82228000	89169000	85840000	100100000	104340000	105000000
wbpM|Q9HZ86	181450000	156670000	152590000	259570000	134120000	131890000	120450000	153420000	101090000
PA3135|Q9HZ90	0	0	0	0	0	0	0	0	0
PA3133|Q9HZ91	0	6040300	11428000	0	7867600	0	8014500	8450300	7713300
PA3131|Q9HZ93	39931000	70280000	43815000	33714000	57994000	41585000	32007000	43957000	32915000
PA3130|Q9HZ94	23512000	26214000	18603000	0	0	0	0	32125000	13288000
dusC|Q9HZ95	11906000	0	13786000	0	0	0	0	8082400	0
PA3127|Q9HZ97	57007000	60784000	38152000	37198000	44864000	37451000	47706000	51682000	37674000
ibpA|Q9HZ98	127960000	116140000	134810000	133610000	142130000	126980000	95960000	127210000	107460000
PA3123|Q9HZA1	0	0	0	0	49815000	16331000	22068000	20813000	45560000
PA3122|Q9HZA2	29087000	26066000	24191000	0	26802000	25658000	0	34989000	0
leuC|Q9HZA3	111980000	198570000	129370000	127830000	144310000	104120000	101380000	133710000	97246000
leuD|Q9HZA4	44663000	96764000	73544000	29164000	48766000	59018000	60761000	51392000	55644000
fimV|Q9HZA6	1339500000	1401000000	1291400000	1233700000	1338400000	1403500000	1467000000	1539700000	1536400000
accD|Q9HZA7	1141300000	1589400000	1096300000	1120800000	1290300000	1134000000	1063200000	1249900000	1009100000
folC|Q9HZA8	131810000	235810000	210310000	149920000	157790000	141390000	161650000	185750000	158260000
PA3110|Q9HZA9	30560000	0	17403000	0	18568000	17922000	27013000	0	27255000
PA3093|Q9HZB5	38665000	30128000	0	47259000	58520000	44487000	53829000	0	35887000
fadH1|Q9HZB6	98775000	141870000	74629000	102190000	117520000	79522000	0	110900000	0
PA3091|Q9HZB7	0	0	0	0	0	0	0	0	0
nadK|Q9HZC0	231240000	257260000	219940000	264130000	214780000	181360000	205060000	229230000	187530000
PA3087|Q9HZC1	24907000	28380000	35584000	29282000	28644000	25426000	27785000	27508000	26907000
PA3085|Q9HZC3	183850000	216070000	187000000	197370000	164000000	219800000	286290000	220790000	240560000
PA3084|Q9HZC4	72253000	59723000	85686000	55247000	63332000	57779000	59013000	54829000	64480000
pepN|Q9HZC5	1902600000	2124200000	1818200000	2216900000	2103000000	1924600000	1748400000	1888900000	1840000000
gbt|Q9HZC6	24244000	29993000	15363000	21490000	23909000	16239000	25119000	28966000	26431000
PA3081|Q9HZC7	509960000	612530000	484130000	624370000	484450000	472580000	425510000	565440000	456770000
PA3080|Q9HZC8	0	0	0	0	0	0	0	0	0
PA3079|Q9HZC9	0	0	0	0	0	0	0	0	0
PA3076|Q9HZD2	0	0	0	0	0	0	0	0	0
PA3075|Q9HZD3	0	0	0	0	0	0	0	0	0
PA3074|Q9HZD4	0	0	0	0	0	0	0	0	0
PA3073|Q9HZD5	0	0	171090000	0	0	0	11074000	0	0
PA3070|Q9HZD8	91874000	158350000	82315000	39966000	62198000	78958000	104680000	112160000	70508000
gdhB|Q9HZE0	4120000000	4506800000	3915300000	4648000000	4181600000	4015800000	3879400000	4122000000	4483500000
PA3056|Q9HZF2	0	26596000	18173000	34140000	23696000	0	18132000	38773000	15252000
PA3054|Q9HZF4	53537000	65996000	44053000	58054000	61087000	26200000	35709000	51302000	29728000
PA3053|Q9HZF5	27932000	43300000	23380000	46079000	22566000	35703000	20821000	43553000	33163000
PA3052|Q9HZF6	37441000	32012000	22319000	0	32474000	25605000	24946000	34105000	29013000
pyrD|Q9HZF8	603530000	541600000	698450000	567320000	511270000	574680000	576530000	620020000	560620000
rlmL|Q9HZG0	275660000	210580000	265190000	225930000	244340000	247890000	250710000	251120000	274330000
PA3047|Q9HZG1	379680000	340480000	415180000	217090000	275490000	330520000	338510000	302560000	361320000
PA3046|Q9HZG2	271980000	382680000	255220000	202260000	330880000	242060000	288420000	382180000	258930000
dgt2|Q9HZG5	0	0	0	7599800	0	0	0	0	0
PA3040|Q9HZG8	164840000	308770000	160270000	228810000	234640000	137880000	177040000	273420000	166730000
PA3034|Q9HZH4	0	6814300	7035900	0	0	0	0	0	0
moaB2|Q9HZH7	133740000	91177000	75951000	118340000	176760000	116120000	109690000	99852000	83660000
moeA2|Q9HZH8	257100000	294410000	235710000	206640000	240280000	252000000	257930000	284760000	213000000
PA3027|Q9HZH9	0	0	0	0	0	0	0	0	0
PA3023|Q9HZI3	0	22112000	12653000	0	15985000	12094000	5450100	20147000	16452000
PA3022|Q9HZI4	568970000	634250000	470520000	557180000	526570000	525290000	509240000	475690000	492630000
PA3021|Q9HZI5	930390000	1225600000	915720000	689250000	753070000	674970000	687230000	775350000	458210000
PA3020|Q9HZI6	136960000	98473000	125510000	109760000	138240000	175740000	136430000	157000000	171480000
PA3019|Q9HZI7	1041200000	1001800000	982090000	776870000	1015800000	926050000	864220000	1018300000	894860000
PA3018|Q9HZI8	0	0	0	0	0	0	0	0	0
PA3017|Q9HZI9	157070000	155090000	100490000	147140000	161700000	113740000	137800000	246580000	134250000
fadB|Q9HZJ2	2024400000	2378800000	2142000000	2430000000	2642800000	2102200000	2265000000	2595500000	1943300000
fadA|Q9HZJ3	789050000	997100000	808790000	881850000	771970000	693360000	854160000	958850000	671460000
PA3012|Q9HZJ4	64399000	44295000	64824000	0	42784000	31057000	30255000	41991000	60171000
topA|Q9HZJ5	2246400000	2300500000	1896500000	2628300000	2153700000	2153800000	2159400000	2250000000	2133500000
PA3010|Q9HZJ6	36769000	25541000	36243000	34913000	44972000	48295000	41504000	30500000	45496000
PA3009|Q9HZJ7	143130000	188860000	150250000	135890000	145650000	138310000	176130000	162760000	161750000
psrA|Q9HZJ9	117010000	143170000	114360000	138140000	136580000	126130000	197440000	175320000	120030000
nagZ|Q9HZK0	357740000	374880000	383700000	339530000	339530000	376470000	395760000	326280000	369270000
PA3004|Q9HZK1	0	0	0	16373000	0	0	9812300	10540000	0
PA3003|Q9HZK2	756190000	779210000	707060000	960150000	611110000	745350000	671150000	638660000	631040000
mfd|Q9HZK3	966720000	956150000	1011300000	876840000	919450000	890260000	887720000	1002500000	994910000
PA3001|Q9HZK4	5040700000	5394300000	5033900000	5629400000	4737700000	5399400000	5444600000	5409700000	5129800000
aroP1|Q9HZK5	0	0	0	0	0	0	0	0	0
nqrA|Q9HZK6	202080000	196240000	280070000	355440000	475550000	497190000	477910000	442630000	587070000
nqrC|Q9HZK8	431150000	365920000	338090000	439700000	390560000	414460000	376050000	406960000	351110000
nqrF|Q9HZL1	151030000	183020000	155540000	181800000	139460000	124100000	165240000	149630000	145880000
PA2993|Q9HZL2	9017900	10047000	8965800	0	5053500	8922100	9413500	8607700	9849200
PA2990|Q9HZL4	211860000	228450000	201560000	206740000	185210000	192880000	198760000	225930000	191120000
PA2989|Q9HZL5	0	0	0	0	0	0	0	0	0
PA2988|Q9HZL6	74132000	54679000	83006000	69196000	71534000	51427000	45972000	118500000	80809000
lolD|Q9HZL7	168000000	189560000	144420000	233090000	126910000	160400000	161770000	104130000	145400000
PA2986|Q9HZL8	35806000	32435000	42366000	0	44481000	51360000	50875000	43428000	49203000
PA2983|Q9HZM1	111030000	114840000	124360000	158470000	167270000	101740000	154600000	120660000	124130000
PA2982|Q9HZM2	47821000	78508000	62765000	78093000	48735000	62500000	43146000	82280000	56305000
lpxK|Q9HZM3	0	0	0	0	0	0	0	0	0
PA2980|Q9HZM4	780410000	936330000	880950000	753630000	880480000	824870000	855810000	700640000	746440000
kdsB|Q9HZM5	376830000	495030000	413900000	449500000	427100000	410960000	413780000	452750000	331340000
ptpA|Q9HZM6	73465000	71262000	57895000	62640000	53971000	62750000	55796000	81124000	54256000
murB|Q9HZM7	155800000	142450000	127840000	141670000	175540000	140830000	168170000	154380000	117550000
rne|Q9HZM8	7219200000	7157700000	6687000000	8979900000	7609000000	6987300000	7338000000	7018900000	7517400000
rluC|Q9HZM9	372420000	412240000	411590000	337610000	377530000	336020000	343050000	427390000	316620000
PA2974|Q9HZN0	142640000	145680000	118070000	131270000	101240000	119940000	101460000	120730000	121340000
PA2973|Q9HZN1	0	0	39804000	77467000	102510000	45887000	59597000	34934000	130410000
PA2972|Q9HZN2	121610000	96065000	93270000	89624000	82273000	88974000	82470000	85353000	87456000
PA2971|Q9HZN3	594810000	559860000	543680000	473650000	582540000	632530000	579540000	590170000	583820000
rpmF|Q9HZN4	4924400000	5127200000	5022100000	5375100000	4721800000	4557300000	4319500000	4312500000	4564300000
plsX|Q9HZN5	17800000	0	34884000	0	47212000	0	25466000	33662000	35041000
pabC|Q9HZN6	0	0	0	0	0	0	0	0	0
PA2963|Q9HZN7	34316000	21077000	0	39588000	21009000	30225000	34926000	31192000	47579000
tmk|Q9HZN8	175210000	278830000	185560000	132990000	161910000	200240000	131550000	185710000	177760000
PA2959|Q9HZN9	87349000	105840000	77468000	98486000	137240000	101340000	114980000	143700000	67520000
PA2957|Q9HZP1	491410000	535220000	534900000	406050000	465540000	488380000	478660000	469480000	460830000
PA2954|Q9HZP4	64158000	22246000	56318000	45822000	51933000	42375000	0	0	38279000
PA2953|Q9HZP5	2970000000	3325000000	3053300000	3389800000	3374600000	3027300000	3204700000	3352600000	2868700000
etfB|Q9HZP6	8597300000	8088200000	8358800000	7487900000	8295900000	8111200000	8241400000	8133600000	7491000000
etfA|Q9HZP7	8092700000	6540300000	7149300000	6394700000	6504200000	5959900000	6645100000	7413300000	6025800000
fabV|Q9HZP8	4345500000	4013300000	4132900000	3983100000	4263700000	4391900000	4089200000	4082100000	3988800000
cobM|Q9HZP9	0	0	0	21374000	26303000	0	21751000	0	0
PA2947|Q9HZQ0	0	0	0	0	0	0	0	0	0
cobW|Q9HZQ2	905000000	876180000	792180000	760300000	841520000	795410000	913900000	914570000	832650000
cobN|Q9HZQ3	19039000	0	14161000	12333000	15599000	0	17676000	17119000	19365000
PA2942|Q9HZQ5	81778000	53071000	73039000	86157000	79540000	53961000	77799000	78544000	55235000
morB|Q9HZR5	26012000	90409000	27823000	46712000	31877000	26036000	23849000	38169000	0
PA2920|Q9HZS7	0	0	0	0	0	0	0	36141000	0
PA2918|Q9HZS9	0	0	0	0	0	0	0	0	0
PA2917|Q9HZT0	0	0	0	0	0	0	0	0	0
PA2915|Q9HZT2	444640000	272350000	535240000	379230000	390630000	378540000	560330000	405400000	400420000
PA2913|Q9HZT4	54681000	54617000	38078000	0	48803000	44790000	53977000	47612000	49424000
PA2911|Q9HZT6	0	0	0	0	0	0	0	0	0
cobL|Q9HZU0	0	0	0	0	0	0	0	0	0
PA2906|Q9HZU1	0	0	35278000	13081000	0	21742000	32847000	0	22684000
cobH|Q9HZU2	219160000	179500000	181680000	144120000	188930000	148940000	178290000	148180000	149320000
cobI|Q9HZU3	204690000	175540000	233200000	177050000	163050000	202790000	213270000	220870000	123010000
cobJ|Q9HZU4	92736000	46043000	103720000	42577000	57316000	48178000	83471000	71913000	111540000
PA2902|Q9HZU5	69917000	81501000	73036000	61233000	49615000	50231000	61287000	61186000	53534000
PA2901|Q9HZU6	54353000	45806000	72509000	49380000	68264000	75591000	68656000	67119000	103700000
PA2900|Q9HZU7	152760000	216080000	121430000	211020000	163060000	142330000	146870000	180670000	156640000
PA2899|Q9HZU8	18479000	0	0	0	10010000	0	0	0	0
PA2897|Q9HZV0	0	0	0	0	0	0	0	11451000	0
PA2896|Q9HZV1	0	9365900	0	0	11138000	0	0	0	0
PA2895|Q9HZV2	0	0	0	0	0	0	0	0	0
atuF|Q9HZV6	0	0	0	0	0	14068000	0	0	15271000
PA2877|Q9HZX0	0	0	0	0	0	0	0	0	0
PA2875|Q9HZX1	63390000	45717000	75519000	42930000	76574000	36057000	28722000	35098000	47786000
PA2871|Q9HZX5	78236000	74670000	74300000	57176000	93855000	95227000	86029000	57267000	97991000
PA2867|Q9HZX9	162400000	212800000	147190000	152660000	157520000	133920000	129730000	238110000	153180000
mttC|Q9HZY0	59162000	44127000	71483000	74513000	58775000	58126000	51976000	59529000	48296000
greB|Q9HZY5	33005000	41857000	36489000	0	33659000	34555000	33867000	30679000	44067000
PA2857|Q9HZY7	0	0	0	0	0	0	0	0	0
tesA|Q9HZY8	0	0	0	0	0	0	0	9967100	20287000
PA2854|Q9HZZ0	486120000	586630000	547450000	580660000	578420000	578230000	450110000	522160000	495480000
efp|Q9HZZ2	7553300000	4887600000	8355100000	7866700000	6730600000	8411300000	7797400000	6271300000	8121700000
ohr|Q9HZZ3	661280000	423460000	591740000	501570000	598820000	707930000	693670000	494400000	702700000
ohrR|Q9HZZ4	17974000	0	24286000	0	0	53279000	20227000	0	23557000
PA2843|Q9I000	120850000	112780000	120890000	88975000	98647000	79745000	96473000	122070000	102860000
PA2842|Q9I001	0	0	12699000	0	8177700	0	0	10099000	15380000
PA2841|Q9I002	9485300	0	13460000	61304000	14056000	9143400	24411000	16048000	0
deaD|Q9I003	2752300000	1939800000	2644500000	2485600000	2461800000	2603000000	3034000000	2308100000	3165100000
PA2836|Q9I007	0	0	0	0	0	0	0	0	0
PA2834|Q9I009	0	0	0	0	0	0	0	0	0
PA2831|Q9I012	660890000	863410000	624790000	411760000	498030000	582330000	545450000	608290000	528330000
PA2829|Q9I014	10393000	0	14379000	10978000	11221000	7643700	13414000	10506000	11225000
PA2828|Q9I015	629390000	614630000	611980000	492010000	535610000	551590000	554270000	564270000	584180000
msrB|Q9I016	47024000	0	25855000	54762000	0	26424000	52828000	44469000	27760000
PA2826|Q9I017	135400000	177910000	108980000	101300000	151230000	116220000	66823000	124070000	113070000
ospR|Q9I018	0	0	0	0	0	0	0	0	0
PA2823|Q9I020	363160000	358190000	315180000	222730000	242760000	332390000	277040000	297630000	327520000
PA2822|Q9I021	0	0	48898000	0	0	0	0	0	0
PA2821|Q9I022	0	0	0	0	15430000	11840000	0	11104000	16338000
PA2820|Q9I023	30428000	29332000	26187000	34511000	17999000	0	34841000	0	25304000
PA2817|Q9I026	716140000	587070000	675880000	448550000	563640000	567020000	474370000	598750000	586060000
PA2815|Q9I028	0	68999000	28498000	17825000	75248000	46318000	63032000	55252000	77595000
PA2813|Q9I030	0	0	0	0	0	0	0	0	0
PA2812|Q9I031	46900000	32912000	38769000	29604000	22638000	26433000	42207000	46770000	37150000
queF|Q9I037	108170000	109030000	118200000	88598000	115940000	113100000	80174000	105330000	112090000
PA2805|Q9I038	186040000	240250000	163240000	177490000	188020000	171230000	176710000	232980000	174910000
PA2802|Q9I041	0	0	0	0	0	13582000	0	0	0
PA2800|Q9I043	321860000	373410000	338450000	443090000	352650000	473500000	337500000	341340000	439300000
PA2799|Q9I044	33824000	55208000	44071000	0	25795000	0	0	40828000	34573000
PA2798|Q9I045	201640000	259390000	151380000	144870000	182330000	202210000	153960000	225890000	129040000
PA2797|Q9I046	68536000	63468000	70688000	72632000	61546000	70093000	82970000	67905000	78176000
tal|Q9I047	1384600000	1513700000	1271500000	1325600000	1519700000	1257700000	1423800000	1676200000	1207200000
dusA|Q9I048	0	0	0	0	0	46232000	0	16375000	27200000
PA2793|Q9I050	34014000	0	22873000	0	0	0	0	0	8715700
PA2792|Q9I051	0	0	0	0	0	0	0	0	0
PA2788|Q9I055	92139000	121930000	74090000	92534000	68960000	84449000	86033000	104150000	52422000
cpg2|Q9I056	0	0	0	0	0	0	0	0	0
PA2782|Q9I061	0	0	0	0	0	0	0	0	0
PA2776|Q9I067	170480000	206800000	132530000	214830000	199700000	179370000	184690000	166920000	159260000
PA2775|Q9I068	29172000	23147000	24506000	38169000	32235000	27747000	19865000	32998000	27260000
PA2774|Q9I069	50367000	52960000	56386000	0	56340000	54613000	41606000	42182000	28199000
PA2770|Q9I073	341490000	308690000	306930000	230120000	289000000	261360000	294000000	253350000	268190000
PA2765|Q9I078	777540000	809250000	721510000	669260000	679770000	656010000	611300000	753760000	584660000
PA2764|Q9I079	0	0	0	0	0	0	0	0	0
PA2761|Q9I082	0	0	0	0	0	0	0	0	0
PA2760|Q9I083	110970000	92834000	91971000	60647000	50952000	72560000	46129000	66310000	59253000
PA2756|Q9I087	0	0	0	0	0	0	0	0	0
eco|Q9I088	387640000	446600000	342500000	298320000	418870000	317560000	336900000	347500000	280220000
map|Q9I095	43306000	44213000	29250000	46070000	34304000	40157000	41509000	23011000	27349000
PA2747|Q9I096	41501000	55753000	16721000	41404000	55309000	0	20358000	28239000	18840000
PA2745|Q9I098	0	0	0	0	0	0	0	0	0
thrS|Q9I099	3340000000	3188500000	3102000000	2916100000	3440900000	3252900000	3169100000	3366500000	3201600000
infC|Q9I0A0	3674300000	3876900000	3975900000	3910900000	3361800000	3354000000	3337500000	3663600000	3358900000
rplT|Q9I0A2	1496900000	703490000	2072000000	1524600000	1734900000	3178000000	2520600000	907090000	3522400000
pheS|Q9I0A3	2466300000	2354100000	2686300000	2387600000	2629800000	2495200000	2629300000	2394000000	2573100000
pheT|Q9I0A4	2713300000	2592300000	2493200000	2592800000	2694700000	2533700000	2690400000	2682300000	2438700000
PA2737|Q9I0A5	21501000	0	26157000	0	29395000	34893000	33981000	0	20149000
PA2735|Q9I0A7	1302400000	1319200000	1279500000	1442600000	1326700000	1383800000	1463000000	1458800000	1372000000
PA2734|Q9I0A8	426960000	300160000	412730000	415710000	331090000	350450000	441700000	392550000	523980000
PA2732|Q9I0B0	88054000	97846000	61539000	43051000	106270000	119250000	101270000	90227000	63703000
PA2731|Q9I0B1	0	11422000	0	13541000	0	0	0	7831100	5780100
PA2730|Q9I0B2	90404000	56043000	69564000	134000000	72264000	67288000	75502000	76807000	53396000
PA2729|Q9I0B3	63794000	48263000	65681000	0	52873000	44493000	46907000	48982000	53236000
PA2728|Q9I0B4	0	7230300	0	7668800	8253400	8086300	5489700	5011000	8672100
PA2727|Q9I0B5	24151000	23456000	20425000	20980000	10326000	20095000	19324000	41956000	18354000
PA2725|Q9I0B7	113000000	121040000	118850000	113780000	110850000	81112000	71231000	104620000	109610000
PA2720|Q9I0C2	201430000	186150000	174990000	108910000	120150000	140350000	141460000	123690000	127140000
cysK|Q9I0D3	669470000	602300000	621030000	649410000	654110000	644850000	742670000	697760000	651440000
PA2707|Q9I0D5	327480000	374840000	317370000	283050000	333490000	306330000	343260000	326820000	307310000
PA2705|Q9I0D7	16237000	16538000	0	19012000	18552000	15059000	17244000	26978000	11626000
PA2703|Q9I0D9	0	0	0	0	0	0	0	0	8709100
PA2702|Q9I0E0	0	0	0	0	0	0	0	0	0
PA2699|Q9I0E3	0	0	12708000	0	0	0	0	5543500	0
PA2698|Q9I0E4	18552000	12195000	13487000	0	0	23923000	24088000	19391000	29162000
PA2695|Q9I0E7	0	0	0	0	0	0	0	0	0
PA2692|Q9I0F0	25547000	28867000	40172000	0	27096000	31637000	45928000	30116000	26369000
PA2691|Q9I0F1	0	0	0	0	0	0	0	219660000	0
PA2685|Q9I0F3	0	0	0	7677900	22903000	0	0	0	0
PA2684|Q9I0F4	44842000	85269000	44166000	40590000	50333000	40139000	42858000	53943000	49706000
PA2683|Q9I0F5	0	0	0	0	0	0	0	0	0
PA2682|Q9I0F6	0	0	0	0	18819000	0	0	11257000	0
PA2680|Q9I0F8	0	0	0	0	0	0	3357700	4724200	0
PA2667|Q9I0H1	994050000	1170600000	1123600000	1207800000	1109800000	1185500000	1315900000	1007600000	1107000000
PA2665|Q9I0H3	0	0	0	0	17483000	0	0	0	0
hmp|Q9I0H4	62852000	58791000	53046000	0	59192000	51416000	44373000	46141000	44132000
PA2660|Q9I0H8	106290000	106490000	85300000	66261000	94473000	84534000	57075000	77369000	57601000
PA2659|Q9I0H9	356070000	411220000	343900000	735750000	308410000	252320000	287240000	328470000	271470000
PA2657|Q9I0I1	39132000	44669000	48524000	28977000	17972000	0	23414000	13522000	23247000
PA2654|Q9I0I4	64503000	71851000	56118000	107610000	58991000	64484000	56001000	79352000	71451000
PA2652|Q9I0I6	416410000	415750000	366350000	442680000	353540000	384350000	366350000	403430000	424130000
PA2651|Q9I0I7	0	0	0	0	20951000	18911000	0	0	19463000
PA2650|Q9I0I8	39926000	39540000	29403000	25495000	33771000	39682000	34321000	47552000	22737000
nuoL|Q9I0J1	0	0	0	0	0	0	0	0	0
nuoJ|Q9I0J3	28323000	33633000	19674000	0	20739000	33278000	25579000	36955000	23593000
nuoI|Q9I0J4	348920000	378710000	344350000	342330000	361330000	333050000	384050000	331220000	343890000
nuoH|Q9I0J5	0	0	0	0	0	0	0	0	0
nuoG|Q9I0J6	3145100000	2597900000	2848100000	2714800000	2992600000	3003100000	2926000000	3139400000	3123600000
nuoF|Q9I0J7	2287300000	2284400000	2384300000	1866200000	2428900000	2254600000	2213900000	2423900000	2502600000
nuoE|Q9I0J8	518830000	435210000	558240000	472550000	624290000	533210000	508260000	457790000	614530000
nuoC|Q9I0J9	630260000	644970000	648020000	599520000	697550000	772220000	645700000	661810000	804010000
nuoB|Q9I0K0	991910000	883590000	922510000	745520000	874040000	919090000	888590000	931580000	876930000
nuoA2|Q9I0K1	141590000	198760000	133260000	277120000	176890000	115400000	104350000	153150000	128950000
PA2634|Q9I0K4	784760000	861630000	794540000	847440000	772020000	752340000	750370000	777790000	692040000
PA2633|Q9I0K5	33388000	33278000	23509000	40811000	28408000	24361000	31317000	26682000	29634000
PA2631|Q9I0K7	145100000	190280000	217420000	59883000	214190000	114510000	271590000	72895000	52260000
PA2630|Q9I0K8	1181900000	1195300000	1429000000	1039000000	1347600000	1051700000	1165400000	1289300000	1320300000
purB|Q9I0K9	2538200000	2348800000	2190600000	2585700000	2642200000	2593600000	2626600000	2357500000	2830200000
hflD|Q9I0L1	73116000	116840000	84698000	79864000	68327000	80008000	87409000	95066000	67317000
mnmA|Q9I0L2	482570000	484560000	390070000	333500000	389810000	369860000	369160000	363010000	350900000
PA2625|Q9I0L3	100150000	207670000	104180000	116450000	106870000	117980000	86376000	118080000	83241000
idh|Q9I0L4	14615000000	14438000000	14539000000	13209000000	13853000000	13832000000	14195000000	13746000000	15156000000
icd|Q9I0L5	5207600000	5734500000	5135300000	4525400000	4989400000	4620600000	5192100000	5421500000	4773200000
cspD|Q9I0L6	113310000	142760000	119600000	127670000	154400000	102520000	112530000	113930000	79290000
clpS|Q9I0L7	47917000	44353000	47350000	33593000	45426000	28955000	36176000	48032000	34546000
clpA|Q9I0L8	1333600000	1399100000	1199900000	1224300000	1296600000	1235100000	1362800000	1421900000	1192300000
aat|Q9I0M1	0	0	0	0	0	0	0	0	0
trxB1|Q9I0M2	311780000	322720000	400520000	329580000	393410000	259210000	377290000	499230000	329630000
ftsK|Q9I0M3	122380000	134750000	130910000	116940000	112250000	104310000	103310000	120280000	117580000
lolA|Q9I0M4	658850000	655910000	634550000	621090000	573270000	619730000	597620000	572750000	588150000
PA2613|Q9I0M5	73002000	76634000	86490000	120310000	71424000	70502000	84265000	94867000	91612000
serS|Q9I0M6	1592600000	1641000000	1612200000	1504500000	1503200000	1504600000	1553500000	1724700000	1556700000
cysG|Q9I0M7	138670000	152120000	135130000	155030000	184600000	143640000	161790000	168730000	136620000
PA2609|Q9I0M9	107930000	141280000	60745000	86368000	110080000	66909000	51694000	90467000	52957000
PA2607|Q9I0N1	0	0	0	0	0	0	0	0	19389000
tusD|Q9I0N3	68648000	80510000	58172000	69253000	63998000	62504000	61543000	56064000	62503000
PA2603|Q9I0N4	0	0	19156000	0	0	0	15651000	14973000	0
PA2601|Q9I0N6	0	0	0	0	0	0	0	0	0
PA2599|Q9I0N8	0	0	0	0	0	0	0	0	0
PA2594|Q9I0P3	16210000	0	0	0	14429000	0	15217000	0	0
qteE|Q9I0P4	0	0	0	0	0	0	0	0	6659900
PA2592|Q9I0P5	147920000	163490000	125750000	94452000	105380000	94421000	125240000	146660000	105070000
PA2588|Q9I0P9	24269000	24676000	26280000	11838000	14539000	16447000	18089000	18344000	29461000
pqsH|Q9I0Q0	187790000	118930000	156990000	185960000	201480000	184780000	146630000	194670000	167590000
uvrC|Q9I0Q1	11320000	0	0	0	0	0	10871000	0	12647000
PA2582|Q9I0Q4	505000000	487550000	460820000	538030000	544910000	544230000	499820000	546510000	489950000
PA2581|Q9I0Q5	12906000	0	0	0	10098000	0	0	16970000	12727000
kynA|Q9I0Q7	274650000	183230000	209790000	295140000	227970000	192910000	232030000	169130000	239490000
PA2575|Q9I0R1	403730000	369450000	352160000	303000000	470310000	298350000	354060000	459920000	276720000
PA2567|Q9I0R8	0	0	0	0	0	0	0	0	0
PA2562|Q9I0S3	4831000	7943000	6891300	9862000	5404300	0	5962600	8998100	4221800
PA2560|Q9I0S4	21593000	18657000	10921000	0	9974300	0	0	0	0
PA2559|Q9I0S5	0	9408300	17999000	0	17169000	0	0	0	17749000
PA2557|Q9I0S7	77703000	18419000	44996000	44782000	0	20225000	47972000	0	0
PA2555|Q9I0S9	0	0	33810000	0	0	0	0	0	0
PA2554|Q9I0T0	924230000	805400000	785750000	579930000	665080000	694760000	637100000	819690000	666520000
PA2553|Q9I0T1	1772300000	2120200000	1570100000	1189700000	1749900000	1628300000	1433100000	1832200000	1444600000
PA2552|Q9I0T2	352920000	357700000	297960000	247220000	272100000	268840000	287460000	314380000	320800000
PA2551|Q9I0T3	33249000	46956000	38552000	0	31863000	37550000	50703000	45092000	35370000
PA2550|Q9I0T4	0	0	3417700	0	0	0	0	0	0
PA2547|Q9I0T7	0	0	0	0	0	0	0	0	26672000
xthA|Q9I0T9	349140000	249110000	354550000	404990000	309560000	295700000	307540000	311580000	312510000
PA2543|Q9I0U1	28538000	89506000	26775000	26142000	50944000	22733000	0	42812000	23494000
PA2542|Q9I0U2	0	15975000	18922000	0	18968000	20081000	16471000	0	14026000
PA2540|Q9I0U4	98978000	53357000	49764000	83979000	62907000	66549000	65230000	52509000	64313000
PA2537|Q9I0U7	97841000	137330000	133530000	81797000	117820000	83113000	68275000	109280000	73746000
PA2529|Q9I0V4	127260000	131230000	135800000	117140000	121900000	108950000	138750000	111240000	115780000
PA2528|Q9I0V5	26930000	32478000	24472000	30152000	26608000	24161000	21009000	26335000	25422000
PA2527|Q9I0V6	0	0	0	0	0	0	0	0	0
PA2525|Q9I0V8	0	0	0	0	0	0	0	0	0
antC|Q9I0W8	0	0	0	0	0	0	0	0	0
antB|Q9I0W9	0	0	0	0	0	0	0	0	0
antA|Q9I0X0	62387000	75028000	54160000	71501000	73550000	91805000	95997000	156120000	53271000
catR|Q9I0X2	30713000	19698000	0	0	16724000	0	29257000	0	0
catB|Q9I0X3	0	0	0	0	0	16148000	0	31909000	0
catA|Q9I0X5	0	0	0	0	0	0	0	0	0
PA2503|Q9I0X9	232190000	250730000	272120000	110270000	252920000	218600000	177290000	233820000	182120000
PA2502|Q9I0Y0	35830000	39130000	33592000	0	20059000	29280000	19499000	34002000	33206000
PA2491|Q9I0Z1	111400000	79578000	79322000	88791000	98460000	103300000	89186000	96550000	103600000
PA2484|Q9I0Z8	0	0	0	0	0	0	0	0	0
PA2483|Q9I0Z9	556410000	492630000	491690000	310990000	457860000	413990000	441010000	449500000	503780000
PA2482|Q9I100	246540000	161490000	307710000	111400000	129040000	160180000	178490000	237240000	148850000
PA2481|Q9I101	47093000	49111000	48190000	43294000	45208000	40568000	48684000	39287000	41439000
dsbG|Q9I106	106750000	103930000	111230000	117740000	121160000	107460000	153170000	113000000	108670000
PA2471|Q9I111	0	0	0	0	7198600	11228000	0	0	0
PA2464|Q9I118	159370000	152620000	134930000	137890000	158970000	171820000	105210000	121840000	129050000
PA2463|Q9I119	5803900	3661000	0	7217800	0	6696400	0	4801900	5028700
PA2462|Q9I120	276760000	219650000	259140000	204760000	204840000	211650000	217370000	241310000	233580000
PA2461|Q9I121	0	0	0	0	0	0	9721300	0	0
PA2453|Q9I129	228670000	288570000	297420000	421460000	261330000	334820000	256460000	281230000	253640000
PA2450|Q9I132	32631000	26629000	33868000	19554000	16727000	19171000	22957000	24322000	0
PA2449|Q9I133	0	0	0	0	0	0	0	0	0
gcvH1|Q9I136	20176000	0	25345000	121010000	0	18926000	24091000	0	21538000
gcvP1|Q9I137	1328500000	1450900000	1130300000	1255300000	1382900000	1274500000	1238200000	1535700000	1307100000
glyA2|Q9I138	226870000	222440000	191320000	124850000	145620000	175630000	191510000	194920000	175750000
sdaA|Q9I139	0	47394000	38205000	41372000	0	34126000	26148000	37387000	0
gcvT2|Q9I140	968740000	1076700000	922350000	799450000	773020000	702410000	725690000	838080000	579140000
PA2438|Q9I144	0	0	0	0	0	0	0	0	0
PA2433|Q9I149	62290000	46141000	68527000	57321000	80730000	69880000	98107000	87561000	73817000
bexR|Q9I150	0	0	0	0	0	0	0	0	11381000
PA2430|Q9I152	0	0	0	0	0	16111000	0	0	0
pvdL|Q9I157	72937000	115950000	103910000	103380000	72939000	91631000	81338000	101950000	53890000
PA2423|Q9I158	0	0	0	0	0	0	0	0	0
pvdH|Q9I168	0	0	0	0	0	0	0	0	0
PA2411|Q9I170	0	0	0	0	0	0	0	0	0
PA2410|Q9I171	433220000	519730000	430860000	391670000	410480000	361270000	329290000	564570000	390130000
PA2408|Q9I173	21911000	0	25397000	0	0	0	17821000	0	22495000
PA2407|Q9I174	208510000	289220000	220440000	179830000	294470000	243850000	201340000	277610000	227750000
PA2406|Q9I175	39831000	32370000	35549000	17782000	23348000	24745000	12935000	22941000	25938000
PA2404|Q9I177	0	0	0	16454000	0	17188000	23518000	0	11630000
PA2403|Q9I178	0	0	0	0	0	0	0	0	0
PA2402|Q9I179	0	0	0	0	0	0	0	0	0
pvdD|Q9I182	0	0	0	0	0	0	0	1893700	0
pvdF|Q9I184	49474000	40451000	51246000	0	27399000	29782000	20193000	28768000	30043000
pvdO|Q9I185	0	0	0	0	0	0	0	0	0
pvdR|Q9I191	0	0	4875300	0	0	0	8312200	0	0
PA2381|Q9I198	23580000	31861000	32166000	31996000	38444000	15018000	31188000	40733000	0
PA2380|Q9I199	19127000	39171000	23642000	16218000	19764000	12977000	15059000	26746000	26703000
PA2379|Q9I1A0	0	0	0	0	53290000	0	35345000	28840000	35059000
PA2378|Q9I1A1	201850000	20478000	151340000	128690000	314180000	294400000	233180000	247680000	405690000
PA2367|Q9I1B2	29792000	31910000	29852000	0	13870000	25960000	24097000	66228000	23487000
PA2365|Q9I1B4	18569000	27797000	26269000	0	5985000	19246000	20702000	25922000	15597000
PA2353|Q9I1C5	0	0	0	12245000	0	0	0	0	0
PA2352|Q9I1C6	252650000	247850000	236830000	216560000	266910000	418250000	213570000	164880000	333670000
PA2345|Q9I1D3	55074000	66444000	55222000	46468000	51120000	48227000	51821000	59440000	64931000
PA2331|Q9I1E7	815070000	1617800000	585080000	1084100000	1216200000	1156500000	1121800000	1165200000	989310000
PA2330|Q9I1E8	271590000	369270000	257940000	337080000	349060000	325840000	293120000	344210000	304920000
PA2329|Q9I1E9	128110000	151290000	62612000	196350000	139860000	174250000	200350000	162350000	128950000
PA2328|Q9I1F0	0	0	0	0	0	0	0	0	22910000
PA2323|Q9I1F5	1424900000	1283700000	1570700000	1468000000	1582600000	1455100000	1495900000	1378500000	1539100000
gntR|Q9I1F6	108210000	104970000	122200000	66287000	118830000	93181000	101650000	62390000	99637000
PA2318|Q9I1F7	0	19258000	0	0	0	0	17963000	0	0
ambC|Q9I1H1	0	11196000	0	0	0	0	9988000	9439900	0
ambE|Q9I1H3	140350000	145960000	162240000	201060000	102630000	129880000	95563000	169820000	136320000
PA2301|Q9I1H4	48427000	55917000	42977000	34297000	50474000	51519000	42206000	41472000	40190000
chiC|Q9I1H5	22466000	13081000	59464000	23177000	0	18615000	0	0	31796000
PA2291|Q9I1I4	0	0	0	0	0	0	0	0	0
gcd|Q9I1I5	813160000	916080000	737620000	831970000	707910000	755260000	706520000	717000000	750680000
PA2289|Q9I1I6	0	0	0	0	0	0	0	0	0
PA2282|Q9I1J3	0	0	0	0	0	0	27322000	0	0
PA2280|Q9I1J5	0	0	0	0	0	0	0	16839000	21932000
PA2271|Q9I1K2	0	0	0	0	0	0	0	0	0
PA2270|Q9I1K3	0	0	0	0	0	0	0	0	0
PA2266|Q9I1K7	181000000	197320000	171760000	175240000	201430000	174400000	216340000	237290000	193470000
PA2265|Q9I1K8	80855000	96910000	103770000	76718000	75384000	63768000	104410000	59345000	99780000
PA2264|Q9I1K9	267340000	273620000	268110000	262600000	304090000	233880000	276630000	264690000	225530000
PA2263|Q9I1L0	0	33438000	0	0	0	0	0	0	19170000
PA2260|Q9I1L3	17175000	35095000	33667000	31399000	34417000	0	20660000	18185000	23440000
ansA|Q9I1L6	52799000	54542000	52613000	107180000	70970000	50533000	42746000	57737000	36079000
PA2252|Q9I1L7	25730000	0	37400000	24481000	26296000	25627000	25878000	23590000	29495000
lpdV|Q9I1L9	57555000	46524000	42776000	36875000	137350000	59824000	70717000	54438000	261030000
bkdB|Q9I1M0	423270000	546180000	393120000	354720000	337340000	378990000	332690000	443980000	371960000
bkdA2|Q9I1M1	353490000	418370000	218520000	252620000	321700000	235240000	203030000	350860000	274780000
bkdA1|Q9I1M2	710280000	780420000	613400000	584560000	594320000	577170000	468610000	699550000	483760000
pslI|Q9I1N0	23111000	0	50873000	12730000	45262000	12879000	13961000	57417000	32162000
pslH|Q9I1N1	0	0	0	0	0	0	0	0	0
pslF|Q9I1N3	0	0	0	0	0	0	0	0	7683300
pslE|Q9I1N4	128720000	161730000	138090000	118390000	150830000	134140000	111770000	128370000	147950000
pslD|Q9I1N5	0	0	0	0	0	0	0	0	0
pslC|Q9I1N6	21513000	0	18410000	17871000	19649000	16723000	0	16438000	17886000
pslB|Q9I1N7	350080000	344160000	335240000	301940000	349560000	261780000	305560000	350660000	303680000
PA2229|Q9I1P0	106630000	133770000	108460000	84808000	100700000	90115000	88976000	102360000	95132000
PA2204|Q9I1R3	820990000	1006700000	731430000	629950000	721740000	780950000	698490000	765620000	748960000
PA2201|Q9I1R6	0	0	0	0	0	0	0	0	0
PA2199|Q9I1R8	150980000	26044000	131940000	104750000	120740000	99415000	134160000	85323000	80886000
PA2198|Q9I1R9	33867000	61914000	44077000	33621000	59981000	0	53268000	47758000	0
PA2197|Q9I1S0	179080000	218900000	169600000	231190000	183110000	171260000	180660000	201660000	190240000
PA2196|Q9I1S1	0	9470500	6819500	0	0	0	7415600	9251900	0
hcnB|Q9I1S2	447050000	640090000	371220000	476770000	543270000	235840000	377830000	460190000	249490000
PA2184|Q9I1T1	0	0	0	0	0	0	0	0	0
PA2169|Q9I1U6	0	0	0	0	0	0	0	0	0
PA2160|Q9I1V5	0	0	0	0	0	0	0	0	0
PA2134|Q9I1Y1	0	0	0	0	0	0	0	0	0
PA2126|Q9I1Y9	0	0	0	0	29263000	0	5292400	0	0
PA2119|Q9I1Z6	246310000	473300000	263710000	364820000	381680000	195410000	342230000	339770000	212760000
PA2116|Q9I1Z9	25391000	28635000	21905000	0	0	22192000	18170000	18736000	18577000
PA2115|Q9I200	70754000	83832000	61640000	27978000	31814000	38733000	55248000	61909000	41358000
PA2114|Q9I201	0	0	0	0	0	0	0	0	0
PA2112|Q9I203	462510000	344480000	452850000	258170000	279210000	332200000	282160000	358590000	369540000
PA2111|Q9I204	163520000	149620000	169480000	144330000	87827000	97735000	117270000	156260000	88277000
PA2110|Q9I205	144050000	81111000	134190000	60157000	85262000	78785000	81467000	100060000	111660000
PA2082|Q9I233	0	0	0	0	0	0	0	0	0
kynB|Q9I234	323830000	337980000	330950000	337800000	327340000	308280000	304460000	368910000	294660000
kynU|Q9I235	556130000	629490000	517550000	458750000	479490000	449370000	532790000	578570000	513900000
PA2076|Q9I239	32427000	39395000	0	0	22515000	36386000	24781000	22872000	27691000
fusB|Q9I244	137540000	183880000	153970000	90510000	143320000	97830000	113490000	147500000	120730000
PA2069|Q9I246	440680000	420780000	450180000	417640000	322850000	331670000	270780000	388060000	415990000
PA2049|Q9I266	59988000	38014000	68385000	75284000	74158000	77679000	59343000	49914000	16294000
PA2044|Q9I271	1095400000	1077300000	1025100000	1000600000	883880000	902580000	893450000	907750000	968140000
sstT|Q9I273	0	0	0	0	0	0	0	0	0
PA2040|Q9I275	405240000	423360000	345380000	588410000	476650000	402100000	376840000	434440000	423390000
PA2032|Q9I283	0	0	0	0	0	0	0	0	0
PA2029|Q9I286	0	0	0	0	0	5850900	5949200	15308000	6624300
PA2028|Q9I287	0	0	0	0	0	0	0	0	0
galU|Q9I291	2182500000	2316600000	1873500000	1946100000	1649300000	1572600000	1653700000	2243500000	1703700000
liuR|Q9I295	46721000	47082000	30689000	76752000	44654000	24243000	40553000	31748000	29047000
liuA|Q9I296	744060000	557440000	675660000	516820000	596450000	613330000	615220000	858470000	580530000
liuB|Q9I297	603340000	625080000	499120000	555120000	645110000	602610000	500360000	777820000	574940000
liuC|Q9I298	256350000	263560000	290310000	206770000	207890000	228230000	177350000	204800000	234370000
liuD|Q9I299	607790000	791500000	640710000	599900000	622410000	557400000	554990000	814460000	470430000
liuE|Q9I2A0	96073000	103510000	68987000	79948000	63276000	84166000	69176000	72175000	51627000
PA2010|Q9I2A1	0	0	0	0	0	0	0	0	0
fahA|Q9I2A2	1909000000	2301400000	1568700000	1806300000	1636700000	1458800000	1513600000	1928400000	1206800000
bdhA|Q9I2A6	89275000	69093000	77463000	0	64622000	64665000	60220000	62468000	51531000
atoB|Q9I2A8	1845700000	2015400000	1788600000	1414400000	1466300000	1853400000	1514700000	2336900000	1763600000
dhcB|Q9I2A9	326900000	319020000	302100000	257600000	292850000	306670000	239690000	346950000	207970000
dhcA|Q9I2B0	66866000	89579000	75163000	95872000	83115000	82891000	65503000	111430000	76960000
dhcR|Q9I2B1	0	0	0	0	0	0	0	0	0
PA1969|Q9I2D5	32381000	0	25297000	26674000	0	24946000	32321000	0	34077000
[truncated: 814 more rows]

## Sheet: PAO1 Data Set 2
uniprotID_GN	WT	WT	WT	DEL	DEL	DEL	COMP	COMP	COMP
	LFQ intensity 1	LFQ intensity 2	LFQ intensity 3	LFQ intensity 1	LFQ intensity 2	LFQ intensity 3	LFQ intensity 1	LFQ intensity 2	LFQ intensity 3
ORF40|A0A0A1IWL5	0	0	0	0	0	0	0	0	0
srfA|A0A0C9J8Z9	21435000	25703000	23799000	24764000	25938000	29017000	24855000	30984000	32518000
mucP|A5JIY6	62759000	71905000	93027000	88902000	95175000	92680000	92386000	86130000	87647000
mucA|A5JL22	514100000	546740000	592780000	570030000	595260000	605420000	541610000	502120000	565610000
PA4673.14|C6JW52	319400000	286840000	280260000	298410000	280740000	244150000	276740000	278850000	259510000
PA4673.15|C6JW53	736230000	671680000	647940000	613690000	634100000	699440000	646450000	625500000	640680000
PA4673.16|C6JW54	802020000	792810000	690190000	782330000	815000000	745190000	814510000	719390000	707200000
NA|CON__P00761	2320900000	2089500000	2608500000	2239900000	2526200000	2415400000	2569700000	3100100000	2322800000
NA|CON__P02754	19661000	36030000	20639000	17812000	0	0	9814900	0	15512000
NA|CON__P02769	3697600	0	0	0	0	0	0	0	0
NA|CON__P04264	569100000	287970000	414010000	295150000	367940000	607450000	378860000	799470000	509830000
NA|CON__P07477	58019000	73036000	9190000	82952000	123980000	111620000	112760000	82361000	86006000
NA|CON__P13645	586290000	312980000	252570000	214820000	304710000	364330000	265550000	816530000	481690000
NA|CON__P15636	63652000	67973000	65700000	57264000	68593000	91499000	91391000	110400000	112150000
NA|CON__P35527	342320000	175330000	260710000	146880000	123070000	373950000	151090000	313400000	174140000
NA|CON__P35908	92045000	34631000	24296000	21993000	46672000	38699000	34542000	104890000	54618000
NA|CON__P81644	0	0	0	0	0	0	0	0	0
ccoQ2|E1JGJ7	84554000	89952000	105050000	89158000	87243000	67414000	89220000	71332000	77858000
prfB|E1JGJ8	1475200000	1773100000	1931700000	1893100000	1845500000	1840400000	1870600000	1601400000	1883800000
cysB|G3XCU6	743430000	741880000	668880000	640110000	670460000	646430000	736540000	625580000	660760000
PA2949|G3XCU7	0	0	0	22427000	17442000	19656000	25444000	16636000	24591000
fleQ|G3XCV0	2200000000	2054500000	2118800000	1883900000	2095000000	2104400000	1939700000	1690800000	1762400000
PA2794|G3XCV3	25133000	16178000	18303000	19695000	30321000	22410000	28134000	16798000	28430000
PA2405|G3XCV8	42864000	34053000	0	0	0	0	0	0	0
popN|G3XCX6	0	0	0	14327000	10586000	12373000	25935000	17060000	33453000
amrZ|G3XCY4	82585000	66778000	89819000	116030000	115020000	122470000	119290000	101570000	129220000
wbpD|G3XD01	393730000	443780000	380510000	391020000	465690000	369780000	436600000	481240000	395930000
PA1688|G3XD03	52688000	57584000	44698000	43090000	38688000	24680000	29663000	21970000	33858000
hcnC|G3XD12	337220000	153060000	172770000	255450000	213580000	331230000	232200000	223620000	122830000
PA2523|G3XD16	0	0	57529000	0	0	0	0	0	0
wbpB|G3XD23	5921200000	6400000000	6504000000	6213000000	6290900000	6136700000	6883600000	6250900000	6539700000
pctA|G3XD24	65854000	58805000	64974000	40397000	61707000	42556000	39421000	28747000	51406000
mexC|G3XD25	117920000	114850000	115720000	119060000	126370000	150980000	118840000	179570000	2046700000
PA1872|G3XD32	10659000	15351000	16362000	16615000	19947000	11622000	17540000	28517000	26714000
ptsP|G3XD36	236690000	256260000	232830000	293650000	264600000	228220000	275150000	287360000	254300000
PA3302|G3XD52	879930000	975690000	1010000000	859850000	1006000000	998030000	967500000	1022000000	904620000
PA4118|G3XD59	58474000	43081000	68337000	53340000	52955000	55399000	72729000	50816000	47174000
wbpI|G3XD61	3687900000	3602900000	3468300000	3319200000	3521600000	3842000000	3577700000	3471500000	3340800000
fleN|G3XD64	339940000	322830000	336300000	298060000	286490000	304650000	307620000	332710000	367060000
hcnA|G3XD67	0	0	0	0	0	0	0	0	0
PA5279|G3XD70	174330000	98652000	132540000	109330000	118060000	56375000	43004000	116840000	119820000
dapD|G3XD76	2781600000	3178200000	2848000000	2837700000	2871200000	2653200000	2649600000	3119000000	2262800000
wbpA|G3XD94	12710000000	12693000000	12509000000	12032000000	11803000000	11872000000	12292000000	10827000000	11119000000
ctpH|G3XDA3	0	0	0	0	23075000	0	0	0	0
PA0653|G3XDA4	387410000	296790000	303360000	339140000	364860000	347520000	296360000	357860000	322450000
PA0974|G3XDB2	973680000	913740000	902490000	949230000	995390000	1021200000	974550000	1049800000	1102200000
rfaF|O05196	384070000	379730000	423170000	411140000	412450000	397670000	411800000	430970000	440220000
cysH|O05927	236020000	203440000	217230000	184150000	159030000	129260000	163650000	160050000	170930000
aotP|O30506	1028600000	990540000	1148600000	979150000	1015000000	989900000	980840000	1019800000	1174700000
argR|O30507	181220000	148500000	152820000	152920000	171040000	163060000	164000000	181730000	162200000
aruC|O30508	6099800000	6819900000	7169400000	6941100000	6878900000	6379700000	6965600000	6873100000	6661700000
aroQ1|O30557	118320000	79234000	147040000	120170000	103180000	116570000	136350000	126230000	123300000
lemA|O31138	331820000	234380000	301460000	272330000	300560000	260110000	241830000	253070000	241320000
atsC|O33418	0	0	0	0	0	0	0	0	0
fabA|O33877	4134600000	3978100000	4773800000	4105600000	3658400000	3309400000	3754500000	3275700000	4150400000
astD|O50174	1237400000	1169700000	1290100000	1240300000	1137000000	1124400000	1208100000	1147500000	1111700000
astB|O50175	1658600000	1754600000	1840800000	1762800000	1791800000	1599300000	1789400000	1714600000	1773200000
AO964_28640|O50176	31332000	40418000	30845000	0	25813000	36815000	25920000	36148000	21939000
astE|O50177	396510000	413730000	399830000	427350000	357630000	378380000	423990000	387360000	460480000
gly1|O50178	322670000	334870000	335840000	302310000	346400000	280120000	332440000	342380000	274270000
aotJ|O50181	6593600000	5823100000	6123300000	4568600000	5299000000	4814900000	4692800000	5010900000	4694100000
aotM|O50183	40968000	37100000	42958000	49415000	18074000	15857000	25010000	41808000	26567000
aotO|O50184	88660000	80920000	103550000	87529000	79272000	71968000	99913000	64143000	83006000
cysD|O50273	737670000	756490000	1117000000	1069800000	611370000	760810000	1067400000	990840000	981100000
cysNC|O50274	1045000000	834440000	1195200000	1109200000	757070000	781710000	1213400000	1332000000	1229000000
rpsD|O52759	22331000000	24579000000	24685000000	24491000000	23825000000	22799000000	24689000000	27689000000	26226000000
rpoA|O52760	14920000000	16547000000	16580000000	15593000000	15131000000	14461000000	15828000000	15374000000	15279000000
rplQ|O52761	14773000000	14414000000	15748000000	14952000000	13914000000	12308000000	13689000000	16499000000	13508000000
katA|O52762	2762900000	4145800000	3445300000	2847300000	4031700000	3861100000	2821800000	2559100000	2218500000
narH|O54044	0	0	0	0	0	0	0	0	0
fabD|O54437	2598400000	3340000000	3245000000	2981200000	3536100000	3413400000	3361800000	3219700000	3439700000
fabG|O54438	6632000000	7582700000	7502400000	7302600000	7569900000	7141400000	7112700000	7219400000	8340200000
acpP1|O54439	16484000000	13656000000	16675000000	15476000000	17777000000	19187000000	19322000000	17742000000	17813000000
fabF|O54440	2111800000	2290900000	2381600000	2033300000	2637900000	2538400000	2154700000	2267000000	2015500000
arsC|O68022	11435000	20215000	16237000	16001000	33631000	17861000	32269000	19328000	0
hexR|O68281	100230000	100630000	129910000	112140000	108040000	123820000	116780000	96285000	125790000
zwf|O68282	523790000	520930000	530890000	962060000	587180000	656870000	923700000	1111000000	989020000
eda|O68283	428750000	470070000	406700000	758450000	431940000	550180000	690360000	735360000	802100000
ratA|O68560	216530000	185560000	191550000	183640000	220460000	212050000	209070000	188900000	236880000
PA4766|O68561	0	0	0	0	0	15285000	0	0	11852000
bamE|O68562	603020000	705190000	748710000	709330000	720580000	647990000	690650000	632350000	624760000
piuB|O68591	36788000	48242000	37441000	26423000	45194000	38060000	32080000	26115000	32565000
fiuI|O68593	78045000	57544000	68146000	78298000	72956000	98314000	74946000	94482000	64272000
mobA|O68799	8679200	8064200	9319100	7171400	0	0	0	0	0
ygdR|O68801	1460400000	1334200000	1536000000	1514900000	1517600000	1584700000	1532600000	1377300000	1173000000
pepA|O68822	965440000	1178300000	1087600000	1064000000	1097900000	992280000	987410000	953460000	1023300000
holC|O68823	103340000	97255000	108050000	105080000	102950000	103980000	101740000	82733000	91016000
dsbC|O68904	1346300000	1408900000	1627500000	1540600000	1752700000	1719500000	1576600000	1637600000	1567400000
pigA|O69002	101010000	93057000	79605000	49479000	79127000	105730000	53757000	37899000	67598000
lysC|O69077	2369600000	2597700000	2765700000	2778400000	2832500000	2770400000	2643700000	2271500000	2519600000
csrA|O69078	112770000	76694000	140750000	85602000	13632000	86525000	97215000	103800000	71588000
phzB1|O69753	80355000	0	0	0	66167000	113160000	0	52133000	0
phzF1|O69754	246840000	96898000	179850000	257240000	138100000	252360000	303510000	61584000	203800000
phzG|O69755	0	0	0	20620000	15965000	15579000	25544000	17793000	29646000
rpsB|O82850	34369000000	32834000000	34804000000	31161000000	28865000000	26068000000	28406000000	29198000000	29220000000
tsf|O82851	47200000000	44892000000	39593000000	34543000000	33041000000	32490000000	33425000000	32158000000	33883000000
pyrH|O82852	1217300000	1257100000	1215800000	1151700000	1085300000	1067900000	1139000000	974570000	1132200000
frr|O82853	6129900000	6597700000	7148900000	6708300000	6730100000	6231200000	6757300000	6898000000	6661600000
ptxS|O84915	185730000	184030000	188110000	266870000	216990000	340280000	243980000	236060000	255150000
fmt|O85732	1038600000	1021800000	1034900000	965420000	929390000	834470000	975820000	950460000	1029300000
pchE|O85739	76081000	53034000	410780000	148300000	33190000	66863000	206960000	686180000	381400000
nudC|O86062	27048000	57628000	35160000	52591000	70009000	66240000	51226000	46584000	51226000
ilvE|O86428	1806400000	2298900000	1976400000	2273200000	2222100000	2234500000	2276500000	2429600000	2159100000
chpB|O87002	30304000	31594000	32967000	47187000	31097000	35961000	33276000	34788000	35598000
chpC|O87003	527020000	597360000	620250000	789980000	764860000	804560000	760520000	723750000	768780000
usg|O87014	314570000	310230000	287550000	268310000	267880000	284690000	273950000	222040000	234410000
truA|O87016	119210000	97305000	99165000	119680000	112100000	139740000	121430000	136350000	134040000
cheA|O87124	1881500000	1754000000	2006900000	1836100000	1808200000	1913900000	1773300000	1736500000	1827700000
cheB1|O87125	1364000000	1315800000	1398900000	1282100000	1210900000	1303500000	1227500000	1178700000	1247300000
orf1|O87126	34529000	30161000	24992000	22200000	39435000	27835000	30390000	20687000	27738000
orf2|O87127	49940000	48631000	42273000	42043000	44419000	44718000	35493000	45046000	37081000
orf3|O87128	99509000	135730000	150510000	146190000	162660000	161840000	135210000	158800000	124780000
orf4|O87129	53571000	52641000	65604000	69060000	80597000	76784000	68987000	65959000	64755000
cheW|O87130	822330000	847490000	971700000	906600000	1151700000	1020400000	1021800000	945640000	1018600000
cheR1|O87131	1864000000	2166500000	2108600000	2075600000	1822100000	1866600000	2069700000	2009600000	2039000000
nirM|P00099	14430000	44152000	16120000	0	33468000	32436000	0	0	0
cc4|P00106	1633600000	2205200000	2018600000	2365900000	2623600000	2206800000	2053100000	1691300000	1971500000
azu|P00282	1351200000	1345600000	1111500000	850990000	1393100000	1213100000	1094500000	2210200000	1339500000
pilA|P04739	13367000000	14960000000	15112000000	33394000000	30170000000	29618000000	32727000000	34787000000	34498000000
hupB|P05384	31656000000	33204000000	35339000000	29358000000	33269000000	29672000000	31255000000	35029000000	34053000000
trpA|P07344	182100000	173620000	203870000	177010000	215070000	221480000	155070000	134970000	150080000
trpB|P07345	249460000	334410000	111270000	204700000	191610000	347860000	203040000	171080000	209370000
recA|P08280	4673500000	4728000000	4750200000	4207700000	4530400000	4588700000	4469400000	4345800000	4235000000
arcB|P08308	6512700000	5727500000	4831000000	5991900000	6039900000	6558300000	5785800000	9808900000	3549400000
tufA|P09591	157280000000	166430000000	171730000000	154530000000	154570000000	151230000000	154360000000	164840000000	158620000000
phnA|P09785	614420000	542630000	662710000	609050000	697450000	689850000	569300000	458270000	398190000
phnB|P09786	63097000	56086000	57102000	53200000	73496000	74334000	60319000	36879000	38129000
dsbA|P0C2B2	931220000	881550000	962100000	739700000	946060000	901600000	875710000	768150000	1235500000
pstS|P0DMR4	155130000	152400000	131090000	141430000	194520000	141350000	163500000	156200000	175790000
oprI|P11221	1400800000	1421900000	1728700000	1594600000	1640800000	1408300000	1419500000	1647500000	1747500000
amiE|P11436	32416000	0	15094000	41912000	33154000	46346000	38960000	134220000	40777000
argF|P11724	278370000	298010000	302430000	263280000	306410000	294530000	271490000	232260000	270370000
oprF|P13794	8375000000	10048000000	11291000000	10484000000	10408000000	9454100000	10934000000	10749000000	10887000000
arcA|P13981	7765400000	7488500000	5509500000	6655800000	7075600000	7700300000	5706900000	10086000000	3761900000
arcC|P13982	2590400000	2207300000	1650900000	1961900000	1820200000	2269700000	1744600000	2927000000	1186400000
gltA|P14165	5459600000	5373500000	5235900000	5356900000	5443000000	5426600000	5125800000	5433100000	5472000000
ccpA|P14532	41561000	51721000	37987000	27530000	36114000	24490000	23415000	28662000	16436000
algQ|P15275	212350000	274200000	144180000	117270000	124750000	107380000	89381000	61756000	0
algP|P15276	431080000	431770000	432790000	446410000	514360000	437230000	383490000	417850000	458980000
lysA|P19572	1119400000	1060800000	1205600000	1121800000	1129200000	1060700000	1013300000	1060300000	1075700000
trpD|P20574	75767000	92210000	64470000	63074000	85817000	64231000	59983000	71821000	63501000
trpG|P20576	217330000	88211000	167650000	134150000	204790000	187750000	196750000	148370000	147430000
trpC|P20577	221880000	289410000	219850000	257060000	256600000	248990000	226750000	229910000	291660000
trpE|P20580	463130000	487300000	464110000	470770000	489540000	558170000	445530000	443870000	484720000
PA1000|P20581	302600000	251650000	281740000	279200000	317190000	310810000	310580000	182170000	209240000
pqsD|P20582	1695200000	1289700000	1428100000	1358700000	1491000000	1592700000	1357800000	936640000	823630000
braC|P21175	7008700000	7157600000	8432200000	6296400000	7322600000	6875300000	6352100000	5728500000	5900400000
braE|P21628	50547000	76538000	72292000	102680000	70715000	54798000	78422000	72339000	84781000
braF|P21629	464550000	365590000	462980000	405660000	421270000	385090000	399910000	430130000	429160000
braG|P21630	466790000	410910000	478600000	445070000	511180000	439640000	437210000	418670000	376110000
proC|P22008	455540000	492270000	455290000	424540000	459840000	460980000	475490000	414800000	526930000
argA|P22567	143330000	147330000	167030000	146450000	164650000	166260000	143950000	111840000	147390000
pilB|P22608	204450000	211000000	230540000	1075800000	1056400000	1114400000	1043800000	1125500000	1170500000
pilC|P22609	164900000	174370000	174830000	372420000	382480000	396330000	370250000	319270000	384540000
gor|P23189	350850000	344390000	378600000	380130000	371180000	324120000	327790000	345750000	453140000
phoB|P23620	67257000	63830000	69501000	73524000	80044000	77113000	63645000	92230000	67662000
algB|P23747	379790000	249300000	332320000	332790000	307530000	353430000	307710000	293240000	286880000
anr|P23926	1678000000	1442400000	1444300000	1667000000	1376600000	1423300000	1474600000	1313800000	1421800000
nirS|P24474	393400000	669410000	405700000	30503000	958760000	262390000	77875000	67960000	39123000
pilT|P24559	848220000	720320000	667920000	380770000	446370000	343420000	418970000	380960000	456190000
PA0394|P24562	15249000	14670000	14796000	21657000	17829000	13851000	14484000	19531000	20030000
xcpY|P25060	34167000	25271000	28193000	31965000	28702000	38254000	29961000	28035000	35019000
lasR|P25084	434160000	562800000	524940000	661470000	656860000	618740000	608740000	626660000	576470000
algR|P26275	376660000	360510000	363470000	427710000	394100000	426920000	386800000	416450000	399250000
algC|P26276	4119400000	4094800000	4188100000	4243000000	4321100000	4057800000	4168700000	4243000000	4087100000
rpoD|P26480	7536200000	8389500000	8605300000	8781100000	8409600000	8737300000	8618900000	8037000000	8512100000
cat|P26841	56403000	86230000	96153000	119480000	75751000	79391000	107470000	105210000	79953000
gap|P27726	622710000	617130000	578040000	1277900000	597560000	686350000	1098500000	1619200000	1173000000
mmsA|P28810	816820000	871430000	747770000	691060000	763030000	841370000	728860000	656910000	840780000
mmsB|P28811	190770000	202940000	197600000	223450000	219800000	202070000	223830000	174970000	213200000
fliA|P29248	115600000	116760000	113730000	129920000	161670000	141660000	125020000	114320000	109190000
thrC|P29363	3115200000	3381600000	3773900000	3309100000	3356000000	3164800000	3303900000	2897700000	3196500000
thrB|P29364	340550000	344600000	329920000	371400000	411920000	462520000	414420000	368740000	419200000
hom|P29365	1824800000	1613500000	1744000000	1500300000	1432300000	1452200000	1450100000	1280400000	1468900000
rpmH|P29436	2438300000	2802800000	3057800000	2848100000	2079500000	1372700000	2807900000	2386400000	3953900000
groL|P30718	77598000000	76055000000	77760000000	68619000000	68860000000	68915000000	66633000000	69225000000	66005000000
groS|P30720	13822000000	14371000000	15519000000	14408000000	14224000000	14757000000	15089000000	12772000000	14346000000
nadC|P30819	379960000	489610000	476890000	424510000	403560000	344840000	415420000	386880000	429470000
edd|P31961	1809100000	1843500000	1788200000	3250200000	1951000000	2395900000	3128800000	3817300000	3553000000
nfxB|P32265	27566000	24602000	36698000	38808000	38301000	0	33651000	37911000	48532000
oprD|P32722	153400000	182220000	178700000	172330000	146100000	168840000	181020000	136560000	195330000
rluD|P33640	155390000	189840000	135210000	177410000	202370000	195950000	215320000	194480000	202590000
bamD|P33641	2191200000	2036200000	2356200000	2120400000	2084200000	1976700000	2109000000	2482600000	2243900000
PA4548|P33642	215690000	208990000	214410000	220250000	204940000	200860000	174280000	212990000	228450000
PA4543|P33663	22966000	23547000	19805000	20665000	19339000	24681000	20315000	26263000	22816000
aroB|P34002	1208500000	1144200000	1282100000	1219100000	1184600000	1298500000	1164600000	1068400000	1232200000
aroK|P34003	58683000	54596000	50589000	49132000	42361000	43427000	43514000	53744000	67423000
pilQ|P34750	3691300000	3974500000	4424700000	7347100000	8055300000	7457300000	7155400000	7220500000	8124200000
xcpQ|P35818	421910000	394810000	423290000	440140000	401460000	388890000	427230000	363980000	383510000
lexA|P37452	300680000	239740000	275000000	293610000	283420000	300610000	302820000	289750000	324270000
accC|P37798	13520000000	12928000000	15463000000	13120000000	15599000000	14691000000	14082000000	15980000000	15427000000
accB|P37799	2120600000	2523700000	3122100000	2336100000	3089600000	3076500000	2699400000	3196500000	2542900000
recX|P37860	27288000	23618000	0	26762000	24046000	28459000	24975000	21404000	27462000
carA|P38098	1657300000	1904100000	2011900000	1760100000	2093000000	1821100000	2059400000	1839600000	1981300000
carB|P38100	11393000000	11974000000	12321000000	11540000000	12392000000	12109000000	11449000000	11590000000	12153000000
dapB|P38103	1733600000	1728900000	1520300000	1537600000	1441700000	1425200000	1423900000	1415400000	1359900000
mucB|P38108	533800000	579290000	582820000	572440000	584150000	628480000	577640000	579210000	621800000
PA3753|P40882	46679000	71761000	71200000	80637000	65110000	48917000	65141000	65954000	84721000
ssb|P40947	2731700000	3290400000	3611200000	3311800000	3263800000	2912800000	3267600000	3199600000	2846500000
pilJ|P42257	1972800000	1972100000	2188300000	3011300000	3322900000	3113000000	3216000000	3606900000	3629200000
ispE|P42805	152560000	199480000	267580000	216360000	276500000	246170000	208320000	191610000	213950000
prfA|P42806	640690000	623670000	683910000	660090000	640530000	629960000	645770000	614490000	665690000
hemA|P42807	387570000	371500000	428470000	400040000	391900000	423160000	397680000	298320000	387080000
PA4667|P42810	590440000	527940000	644010000	520900000	581740000	634370000	565060000	531350000	543890000
lolB|P42812	98712000	80450000	114910000	97428000	95628000	93706000	92722000	77772000	99947000
phhA|P43334	944010000	837530000	1184400000	944280000	990810000	977090000	829590000	707070000	638040000
phhB|P43335	5367800000	4340300000	4970700000	4915200000	4561000000	4993500000	4570900000	5117500000	4627100000
phhC|P43336	4707400000	4179500000	4861200000	4319500000	4395800000	4304800000	4185500000	4077500000	4091800000
pilH|P43501	1893100000	1833400000	1912400000	2573100000	2691600000	2646800000	2310500000	2514200000	2527700000
pilI|P43502	139800000	129800000	140770000	201350000	189480000	194990000	186160000	160330000	163830000
hemF|P43898	500820000	491180000	509750000	462070000	482290000	485480000	416720000	431400000	416710000
qor|P43903	202160000	200640000	203320000	173890000	198250000	200700000	180720000	177970000	183690000
aroE|P43904	190530000	187390000	173990000	170260000	176100000	213670000	158980000	160140000	170970000
PA3623|P45682	40722000	49329000	42554000	49823000	43669000	44433000	41594000	57934000	61411000
pcm|P45683	308780000	256140000	270290000	253220000	279970000	197090000	208420000	225130000	276020000
rpoS|P45684	461030000	372180000	345040000	391780000	418820000	496230000	414170000	281680000	295210000
pilG|P46384	1032100000	1156900000	1096000000	1638200000	1560600000	1388300000	1524500000	1432400000	1692400000
ftsA|P47203	2164400000	2490000000	2452200000	2399700000	2221800000	2298500000	2133500000	2241000000	2322700000
ftsZ|P47204	5123400000	5510100000	5246600000	4997100000	4749900000	4610500000	4327000000	5086800000	4957500000
lpxC|P47205	2977500000	3313000000	3008300000	3023200000	3098100000	2978100000	2884300000	2787100000	3276900000
hemD|P48246	64968000	46473000	51176000	67793000	59644000	23642000	60567000	41268000	52653000
hemL|P48247	2438500000	2783300000	3181200000	2823000000	2812900000	2930600000	2671500000	2485600000	2776600000
gyrA|P48372	6190900000	6630800000	6763600000	6687100000	6703100000	6519400000	6437100000	6267000000	6512400000
fpvA|P48632	190620000	220690000	223230000	190300000	214720000	244760000	155150000	224770000	249210000
PA4923|P48636	400440000	396400000	504360000	384710000	441370000	439600000	419450000	395740000	441400000
rpoN|P49988	538080000	540220000	612900000	578850000	623990000	610800000	574970000	461850000	591290000
pyrE|P50587	1165200000	1181900000	1306800000	1313200000	1327400000	1455200000	1405400000	1332400000	1419000000
rph|P50597	1251600000	1349700000	1347300000	1267300000	1359400000	1269700000	1167800000	1245800000	1249800000
tolQ|P50598	1287400000	1096500000	1299600000	1050200000	974020000	1014200000	953870000	836840000	990610000
tolR|P50599	445470000	569360000	608200000	486470000	491110000	509860000	500820000	433290000	533260000
tolA|P50600	196190000	247630000	202140000	170410000	219160000	239380000	172050000	194180000	220180000
tolB|P50601	4153100000	4179500000	4701600000	4168000000	4381700000	4450200000	4216300000	4349400000	4355700000
argH|P50987	1403700000	1525300000	1478600000	1469100000	1425100000	1396500000	1538400000	1443300000	1561500000
mexB|P52002	2088600000	2344300000	2576700000	2257300000	2415400000	2564900000	2551600000	2416900000	2353000000
mexR|P52003	28345000	39340000	37578000	39032000	37063000	39905000	39821000	36209000	43422000
holB|P52024	365260000	387320000	508360000	469130000	503070000	489920000	456440000	381920000	439550000
glpD|P52111	524700000	675380000	637470000	754920000	831120000	691540000	700610000	685090000	778760000
mexA|P52477	3491900000	3541200000	3994700000	3352700000	3451100000	3657600000	3627300000	3319300000	3437900000
sucC|P53593	43326000000	41287000000	43097000000	40847000000	40951000000	39688000000	39616000000	41625000000	40722000000
sodB|P53641	1047100000	1142200000	1342800000	1257300000	1414200000	1148700000	1316100000	1406800000	1470400000
rhlI|P54291	57109000	51684000	67941000	60113000	52260000	68805000	58760000	60037000	62764000
rhlR|P54292	336620000	272360000	319300000	347230000	346230000	366610000	341520000	317130000	297760000
metZ|P55218	899550000	953830000	858010000	811580000	849470000	835300000	837580000	882140000	854190000
vfr|P55222	1670300000	1737600000	1907100000	2298800000	2343300000	2292100000	2415600000	2738500000	2610600000
maiA|P57109	816070000	641830000	756850000	739330000	706990000	703610000	720170000	645230000	623470000
sthA|P57112	3021900000	3275200000	3617400000	3346400000	3438600000	3249600000	3688800000	3230500000	3463100000
orn|P57665	217720000	249730000	278640000	262800000	299570000	244960000	228560000	210000000	206940000
tpx|P57668	5790700000	6109300000	6175100000	5659500000	6132900000	5275200000	5207700000	5586600000	5271300000
kdpB|P57698	222100000	152790000	179590000	152550000	187820000	233110000	192340000	351700000	167050000
ispD|P57707	280260000	228230000	311110000	264870000	266140000	280050000	246590000	305300000	270490000
metX|P57714	627010000	572300000	657190000	588810000	633390000	616580000	584980000	526770000	569490000
infA|P65116	1265600000	1555700000	1260000000	1439100000	944330000	732040000	988650000	963970000	614810000
wzx|P72137	34834000	32488000	29914000	31777000	25143000	37017000	42071000	25766000	22436000
hisH2|P72138	366210000	502950000	553050000	572350000	645260000	471770000	618540000	630430000	680360000
hisF2|P72139	464100000	464670000	428700000	436440000	394560000	361400000	395250000	367960000	346220000
wbpG|P72140	722100000	726200000	681950000	767060000	669000000	693830000	570480000	619580000	549460000
wbpH|P72141	553920000	758090000	642640000	726730000	855590000	748250000	749640000	544900000	606240000
wbpK|P72144	346280000	334020000	352080000	314700000	297610000	298030000	320990000	311650000	311750000
cld|P72148	732350000	704900000	776840000	753650000	687370000	694030000	714130000	712110000	685970000
fliC|P72151	41681000000	42858000000	48184000000	37430000000	39860000000	36676000000	36407000000	32721000000	37033000000
truB|P72154	1069900000	1434300000	1291900000	1323800000	1509400000	1489800000	1304300000	1474500000	1311100000
purE|P72157	196890000	136810000	278020000	167280000	139780000	127320000	203110000	109810000	134610000
purK|P72158	1029000000	1277000000	1159600000	1004100000	1194200000	1081300000	922360000	864790000	789090000
pbpG|P72161	264490000	272820000	291080000	204520000	204510000	206280000	224130000	222920000	215690000
pyrC|P72170	429430000	496010000	455160000	499330000	433410000	457350000	446640000	445950000	439970000
aspC|P72173	5173000000	5560300000	6487900000	5834100000	5984800000	5477500000	6060100000	6123600000	6402900000
uvrB|P72174	230700000	223530000	249640000	247510000	240010000	245460000	225760000	237520000	237330000
pchD|P72175	0	0	0	0	0	0	0	0	0
pchC|P72176	0	0	0	0	0	0	0	0	0
hemN|P77915	231080000	159160000	136320000	233540000	183910000	195530000	154730000	241760000	128620000
astA|P80357	477900000	366540000	421210000	392690000	379590000	335100000	433680000	391990000	339800000
aruG|P80358	833790000	881330000	814340000	916000000	945940000	920310000	1008700000	894590000	897500000
nirE|P95417	0	0	0	0	0	13923000	0	19223000	0
pscF|P95434	39138000	26335000	41606000	106760000	64513000	56411000	101160000	105480000	132760000
pscG|P95435	14745000	0	14467000	32527000	21357000	31250000	29608000	27538000	45310000
PA4753|P95453	1307000000	1459000000	1515900000	1522700000	1179800000	1039600000	1230400000	1153000000	1371100000
rlmE|P95454	243810000	221450000	273490000	269010000	260410000	290910000	269700000	245000000	272620000
gltD|P95457	119580000	109220000	148520000	140420000	142100000	142610000	145300000	122240000	143560000
hemE|P95458	1006100000	1261600000	1436500000	1343300000	1464500000	1417400000	1474100000	1345100000	1511000000
cspA|P95459	12404000000	13418000000	12548000000	13042000000	11583000000	9863900000	12554000000	14737000000	12700000000
phaA|P96961	659320000	686370000	642890000	615710000	669460000	634580000	668050000	647340000	582730000
radA|P96963	126620000	143060000	137780000	119510000	132390000	142440000	116030000	140420000	113470000
xcpR|Q00512	120600000	141170000	153860000	202290000	224480000	214000000	191270000	144250000	190420000
xcpS|Q00513	14615000	17486000	19959000	26106000	29717000	29046000	26857000	21120000	24057000
xcpT|Q00514	708300000	720740000	781600000	989350000	1044700000	997840000	1009400000	983500000	948210000
xcpV|Q00516	0	8007400	5896700	0	7489800	8951000	0	0	12244000
pilR|Q00934	377000000	364050000	390720000	464990000	445480000	442680000	404630000	415740000	477680000
pheC|Q01269	176370000	131270000	119190000	139380000	153250000	133680000	145060000	166390000	168790000
aprD|Q03024	57424000	34268000	47985000	69568000	54207000	86721000	58776000	51188000	66451000
inh|Q03026	77681000	74520000	80462000	82899000	74185000	82001000	74897000	83637000	75806000
aprF|Q03027	19643000	13418000	18991000	21504000	22578000	33331000	24844000	0	31344000
PA2604|Q03268	20072000	23595000	27053000	22921000	21441000	22022000	26304000	18790000	21009000
fur|Q03456	2182400000	2234200000	1932500000	1882000000	1742100000	1853600000	1803500000	1883500000	1790400000
PA1545|Q04628	64645000	67182000	106230000	75703000	75957000	81440000	85994000	80376000	71777000
apt|Q04633	124780000	144950000	136010000	144050000	157810000	145150000	168820000	150630000	156550000
lecA|Q05097	0	27351000	25525000	0	29348000	28530000	0	90855000	25098000
algU|Q06198	392090000	398310000	426130000	380620000	390950000	376230000	400850000	335370000	345930000
prtR|Q06553	49761000	72367000	83647000	62811000	73563000	72807000	68409000	51786000	69824000
imm2|Q06579	305580000	272650000	309510000	195580000	236160000	282810000	234160000	239320000	242790000
algL|Q06749	0	0	0	0	0	0	0	0	13880000
mrcA|Q07806	637590000	530300000	609140000	609220000	705680000	697980000	644150000	721310000	757050000
fdnG|Q14T72	261480000	256900000	252900000	271280000	284420000	323450000	241770000	163020000	275780000
pntAA|Q14T74	190760000	216700000	209050000	255330000	253800000	257690000	298810000	181000000	504780000
purF|Q51342	2386200000	2444500000	2532500000	2077500000	2107200000	1930400000	2099500000	2024200000	1979500000
asd|Q51344	3630500000	3472300000	3875700000	3361300000	3843400000	3781700000	3244900000	3348200000	3232500000
pilM|Q51351	659190000	774550000	738260000	1224500000	1310800000	1315300000	1157700000	1265500000	1158500000
pilN|Q51352	811040000	956190000	943640000	1714700000	1841000000	1840800000	1692000000	1777800000	2032700000
pilO|Q51353	415970000	477160000	465740000	879760000	1049900000	975400000	877210000	972200000	1019500000
pilP|Q51354	284610000	304800000	327230000	517080000	470590000	460650000	519920000	559440000	611230000
nadB|Q51363	50452000	65949000	47231000	58416000	46203000	47155000	53796000	56832000	48882000
rfb303|Q51364	0	54091000	59544000	58223000	35618000	0	43766000	43546000	53703000
gmd|Q51366	160910000	148990000	119770000	152770000	165780000	173340000	129910000	141120000	120090000
tonB|Q51368	0	129200000	108650000	97567000	112110000	114730000	75459000	91356000	78903000
gacA|Q51373	223210000	181150000	198430000	213570000	205800000	217620000	183340000	274920000	196300000
leuB|Q51375	554240000	490120000	534020000	582460000	530330000	565970000	574090000	515090000	603120000
crc|Q51380	876630000	994580000	965480000	910390000	1069300000	1058700000	974160000	987910000	949260000
hscA|Q51382	1639300000	1718600000	1915700000	1648400000	1594300000	1613800000	1601700000	1535300000	1707600000
fdx|Q51383	825400000	909250000	975480000	791830000	780350000	700410000	848540000	741990000	940250000
PA3808|Q51384	263690000	290310000	353730000	277290000	302210000	240100000	256650000	297480000	321490000
rlmN|Q51385	559970000	661490000	709970000	640140000	645940000	667330000	595280000	481820000	605510000
glpK2|Q51390	501650000	590910000	526930000	525460000	678400000	656960000	561850000	484250000	548960000
glpR|Q51391	149530000	196300000	146370000	145070000	158360000	157270000	144030000	163310000	158490000
oprJ|Q51397	15644000	0	0	20214000	21020000	26784000	14760000	16659000	131050000
fumC1|Q51404	0	0	8986400	78920000	8246000	9792200	41147000	440270000	158470000
aspS|Q51422	10236000000	10439000000	9795900000	10020000000	10553000000	10195000000	10538000000	10748000000	10823000000
pmpR|Q51423	932640000	1162300000	1445400000	1208300000	1331400000	1565700000	1241500000	1149200000	1598700000
ruvC|Q51424	0	12708000	7184000	5473300	0	6614000	4185600	5174600	8106800
ruvA|Q51425	332310000	438790000	431340000	433020000	452310000	447880000	389790000	441420000	419770000
ruvB|Q51426	232800000	257650000	246260000	275460000	267210000	267540000	271030000	265810000	250350000
cheZ|Q51434	620250000	690800000	706530000	600000000	647380000	718150000	612210000	633270000	580980000
dnr|Q51441	97850000	74946000	61849000	112920000	69559000	28013000	63167000	81985000	51621000
PA3842|Q51450	47718000	31006000	39762000	88767000	70256000	50283000	104920000	72942000	114100000
cheY|Q51455	472330000	438530000	482770000	455210000	405480000	411180000	402320000	386920000	422630000
fliF|Q51463	427240000	498990000	612620000	479850000	587380000	590620000	437420000	366920000	478510000
fliG|Q51464	212240000	255630000	192010000	155750000	181230000	151220000	150180000	115080000	182680000
fliM|Q51465	200340000	174400000	169980000	153600000	201670000	189260000	183670000	161020000	163370000
fliN|Q51466	289240000	258260000	268210000	269370000	290140000	239140000	263890000	230580000	284040000
fliO|Q51467	22318000	21945000	31856000	26907000	31046000	26727000	27867000	25600000	29512000
podJ_2|Q51469	54429000	42357000	53457000	55882000	59905000	66983000	64257000	51509000	70601000
miaB|Q51470	407450000	393390000	481410000	383060000	416150000	415260000	463030000	484580000	533960000
ihfA|Q51472	162850000	182840000	191120000	198540000	191050000	134720000	194470000	177880000	202060000
ihfB|Q51473	23032000	30585000	0	35775000	31126000	20207000	24424000	30500000	19111000
oprH|Q51486	103130000	148340000	123840000	138400000	143030000	106200000	142850000	163900000	161480000
oprM|Q51487	332820000	429490000	354920000	441130000	362550000	313770000	391850000	393160000	310030000
pbpB|Q51504	125620000	124500000	146980000	142770000	147200000	145130000	152600000	141440000	147300000
pchB|Q51507	0	0	0	0	0	0	0	0	0
oprE|Q51510	553590000	751180000	675800000	891320000	888230000	872470000	873410000	1084200000	949430000
AO964_24435|Q51512	104640000	102500000	107410000	104350000	102130000	86421000	117210000	118440000	104740000
phaC1|Q51513	14525000	10038000	18989000	12718000	14918000	13529000	13491000	14849000	17510000
pilU|Q51532	287720000	237390000	80933000	492320000	453220000	351540000	486340000	442550000	548360000
pilW|Q51534	211560000	220240000	244620000	402310000	377120000	372290000	412500000	378890000	386810000
pilY2|Q51537	52972000	52352000	56537000	88114000	122760000	114340000	97286000	103890000	116310000
pilZ|Q51538	184890000	174010000	162400000	234780000	201430000	232980000	201130000	179110000	242460000
pstC|Q51544	137560000	166700000	184470000	196880000	229710000	174310000	199820000	182030000	206900000
pstA|Q51545	132690000	128570000	125790000	129560000	123440000	149210000	116260000	124870000	115630000
pstB|Q51546	443940000	406210000	440440000	446640000	440920000	386980000	400800000	388730000	419050000
phoU|Q51547	307990000	288710000	365840000	315830000	393600000	375810000	355290000	350710000	334640000
pvdA|Q51548	409830000	430990000	351300000	302510000	448830000	434500000	320830000	297060000	347440000
pyrC|Q51551	1266300000	1146700000	1235800000	1237500000	1111200000	1165800000	1146800000	1338400000	1231000000
rpoB|Q51561	58699000000	60352000000	59848000000	57238000000	58773000000	59130000000	56198000000	59520000000	58597000000
dapF|Q51564	531540000	483130000	583340000	497840000	494290000	487160000	515750000	605550000	547000000
xerC|Q51566	0	0	0	0	0	0	4593700	0	0
sucD|Q51567	33382000000	36682000000	34236000000	31872000000	34023000000	31250000000	31098000000	32228000000	30990000000
xcpP|Q51575	106690000	91813000	101120000	102880000	114070000	112320000	94228000	105140000	110080000
PA3106|Q51576	102960000	89305000	107820000	116820000	116310000	98602000	108150000	124100000	124870000
ampC|Q541D8	50661000	63804000	57765000	69622000	60121000	66461000	59964000	58343000	64206000
pilV|Q57003	66090000	34122000	59597000	59894000	0	46010000	0	65942000	64539000
mucD|Q57155	7422600000	6590100000	8094300000	7387300000	8918700000	8965500000	9335100000	8943700000	9752500000
katB|Q59635	70806000	80926000	82386000	200150000	100460000	74820000	195060000	161720000	171830000
ndk|Q59636	15201000000	17003000000	16668000000	15335000000	16279000000	13654000000	16226000000	17046000000	17115000000
aceE|Q59637	19595000000	22967000000	22454000000	22756000000	22537000000	21741000000	22961000000	23365000000	23069000000
aceF|Q59638	16281000000	16977000000	19007000000	17397000000	16580000000	16767000000	16536000000	16343000000	17033000000
ppiA|Q59641	479760000	416330000	414420000	389970000	430940000	440290000	438170000	389470000	384590000
hemB|Q59643	1506100000	1391200000	1559300000	1487800000	1553400000	1673700000	1643400000	1434000000	1836500000
trpF|Q59649	69993000	67571000	64321000	66714000	67609000	61096000	64963000	69383000	67569000
murE|Q59650	485840000	561060000	525640000	522040000	480290000	424430000	501620000	495690000	504990000
fimU|Q59652	19013000	15505000	15106000	22566000	22683000	25910000	28346000	16168000	25844000
pyrB|Q59653	397810000	430690000	446950000	452780000	517230000	468400000	491150000	541590000	480600000
pyrF|Q59654	970860000	910770000	906020000	866280000	880370000	793780000	813380000	816380000	831710000
pilE|Q60148	194620000	215210000	243870000	397140000	360670000	314760000	376220000	436730000	441350000
hemC|Q60169	1649900000	1669000000	1660200000	1606200000	1670500000	1645300000	1501300000	1517200000	1416100000
NA|Q6RZZ8	0	0	0	0	0	0	0	0	0
phzD1|Q7DC80	49319000	0	30640000	56411000	49049000	55074000	64059000	28305000	65496000
phzE1|Q7DC81	314700000	104930000	246360000	104920000	135770000	144770000	144520000	113900000	138370000
NA|Q8GAD8	0	0	0	0	0	0	0	0	0
gefM|Q8SSQ3	0	0	0	0	0	0	0	62607000	0
hcpA|Q9HI36	1558500000	1105600000	1033800000	2799500000	1705000000	2562300000	3358500000	2642400000	2740700000
rnpA|Q9HT05	118110000	134540000	29412000	135070000	159210000	136380000	137960000	112160000	166360000
yidC|Q9HT06	2114900000	2472300000	2966600000	2567800000	2923200000	2809700000	2509100000	2566500000	2588600000
mnmE|Q9HT07	84716000	94467000	98582000	101650000	85724000	83280000	96770000	79319000	118510000
mnmG|Q9HT09	1161400000	1345800000	1377200000	1434100000	1373000000	1358800000	1417100000	1178800000	1432100000
rsmG|Q9HT10	542940000	532010000	716350000	596610000	569720000	481780000	562670000	514690000	530860000
soj|Q9HT11	382950000	427540000	474170000	463010000	464000000	461490000	473300000	499620000	485830000
spoOJ|Q9HT12	1960000000	2066300000	1922200000	1896800000	2150800000	1938200000	1945100000	1772600000	1993100000
atpB|Q9HT14	413220000	519860000	397680000	420280000	437470000	396310000	454280000	369980000	308340000
atpF|Q9HT16	9491000000	9459300000	10485000000	8769100000	8927900000	8782000000	9152100000	8663700000	9942300000
atpH|Q9HT17	4984300000	4809000000	5436800000	5154300000	4406500000	4098600000	4188800000	4172700000	5256900000
atpA|Q9HT18	45434000000	45410000000	46812000000	44723000000	45847000000	42195000000	44109000000	46370000000	47295000000
atpG|Q9HT19	7925300000	8094500000	8953600000	8613600000	8814700000	8069600000	8432200000	7629100000	9405500000
atpD|Q9HT20	44847000000	47532000000	51220000000	44880000000	47281000000	44617000000	42675000000	43850000000	44085000000
atpC|Q9HT21	4267500000	4090900000	3859700000	3618500000	3228500000	3222200000	3755800000	3815000000	4261300000
glmU|Q9HT22	2050400000	2068500000	2146500000	1989300000	2028600000	2011300000	1862100000	1731900000	1897700000
glmR|Q9HT24	42134000	26769000	32376000	49678000	33644000	33001000	76690000	38660000	63602000
glmS|Q9HT25	3185300000	3052900000	3329100000	2856800000	3044400000	2849400000	2555700000	2439200000	2569100000
PA5547|Q9HT27	0	0	0	0	0	0	0	0	0
PA5546|Q9HT28	57992000	51403000	50833000	42047000	47282000	68674000	45667000	53912000	54886000
PA5545|Q9HT29	42557000	49715000	51203000	64775000	75582000	82874000	60234000	56089000	49673000
PA5542|Q9HT32	56708000	48775000	74893000	68412000	75771000	72629000	81829000	73813000	61567000
PA5533|Q9HT41	32623000	56613000	0	41425000	38391000	41113000	42028000	45096000	37611000
PA5530|Q9HT43	58719000	88853000	85524000	65481000	64281000	67812000	69987000	83366000	69289000
PA5528|Q9HT45	1347600000	1524800000	1764600000	1643800000	1810200000	1448300000	1593800000	1306800000	1505000000
PA5527|Q9HT46	23871000	26023000	21436000	31849000	23527000	0	0	0	0
PA5524|Q9HT49	0	5973700	8165000	9520000	6220700	10189000	6362400	5813300	11181000
PA5523|Q9HT50	22691000	17227000	25624000	18688000	18524000	23783000	16427000	14503000	20301000
PA5522|Q9HT51	10249000	0	9429500	10296000	8307400	0	9081200	12054000	9747600
PA5521|Q9HT52	343930000	367490000	352700000	332730000	360250000	369360000	350200000	369790000	342440000
PA5518|Q9HT55	16700000	17858000	16672000	16008000	18246000	16320000	14676000	18391000	18379000
pdxY|Q9HT57	54437000	67597000	57666000	58027000	64062000	75475000	44678000	61209000	55573000
poxA|Q9HT60	0	0	0	0	0	0	0	0	0
mifS|Q9HT61	5474700	0	0	0	18123000	0	5934000	0	0
mifR|Q9HT62	69478000	58607000	61187000	54942000	56642000	53762000	67015000	59387000	66770000
PA5509|Q9HT64	69284000	58422000	71722000	64927000	56549000	61612000	64212000	52884000	59932000
PA5508|Q9HT65	800880000	840090000	930410000	818960000	898760000	969050000	900990000	710080000	798520000
PA5507|Q9HT66	1387700000	1397600000	1445900000	1166100000	1087500000	992230000	984540000	937900000	886160000
PA5506|Q9HT67	152610000	154460000	177540000	172010000	184260000	188710000	169460000	154070000	175010000
PA5505|Q9HT68	3273200000	3061200000	3252400000	2552800000	3114600000	3054500000	2854800000	2572800000	2827400000
metN2|Q9HT70	94607000	102490000	119830000	136610000	110240000	103300000	118420000	121640000	125910000
PA5502|Q9HT71	80997000	119290000	124070000	117150000	118630000	118110000	132880000	136050000	188260000
np20|Q9HT74	248130000	190670000	163370000	175740000	189100000	200150000	215980000	220900000	204270000
PA5498|Q9HT75	150750000	195710000	201050000	183850000	202280000	151600000	204430000	186370000	191810000
nrdJa|Q9HT76	475590000	366840000	299030000	510180000	406220000	442360000	468330000	697680000	390590000
nrdJb|Q9HT77	208820000	173620000	144270000	248180000	207760000	226200000	246880000	315630000	171910000
PA5494|Q9HT79	123690000	148670000	124050000	120750000	152880000	150730000	132410000	162040000	147310000
polA|Q9HT80	2445100000	2438900000	2536800000	2572700000	2532400000	2428300000	2468500000	2247100000	2401200000
engB|Q9HT81	216630000	235520000	239520000	241540000	218350000	183900000	208820000	219030000	200860000
PA5488|Q9HT83	19731000	15676000	17407000	11113000	13177000	13881000	11015000	18006000	17046000
PA5487|Q9HT84	182790000	165060000	174540000	169070000	183890000	187070000	168030000	162360000	183840000
ampDh2|Q9HT86	72454000	84839000	74871000	154570000	112800000	131010000	115020000	96012000	112320000
PA5484|Q9HT87	97288000	61076000	76221000	67347000	72502000	99770000	67406000	69976000	64672000
PA5481|Q9HT89	105930000	97318000	67633000	109030000	96899000	140690000	113270000	161410000	109250000
gltP|Q9HT91	0	94389000	124540000	88423000	122020000	105340000	127820000	134730000	92547000
PA5475|Q9HT95	187400000	279770000	184660000	250030000	303370000	241070000	173940000	244010000	125110000
PA5474|Q9HT96	24271000	23902000	0	26963000	21494000	0	0	23486000	25765000
PA5473|Q9HT97	0	7556400	9081200	9873900	10690000	7730900	6409300	7475400	7594200
PA5472|Q9HT98	597080000	673280000	763280000	807020000	966920000	896460000	786500000	863490000	897250000
PA5464|Q9HTA6	40762000	36953000	45055000	32124000	37466000	32322000	35377000	30821000	34570000
PA5459|Q9HTB1	321290000	340940000	411340000	369270000	412970000	379890000	445710000	339510000	334280000
PA5457|Q9HTB3	0	0	0	0	0	0	0	0	0
PA5456|Q9HTB4	46943000	49885000	57869000	61241000	66519000	61960000	74848000	73100000	51145000
PA5455|Q9HTB5	123880000	90371000	133220000	104180000	118530000	130380000	121270000	91655000	102770000
rmd|Q9HTB6	0	0	0	0	0	0	0	0	0
PA5446|Q9HTC1	151490000	135330000	111920000	130370000	109910000	50945000	69822000	69162000	83850000
PA5445|Q9HTC2	1318300000	1581700000	1681300000	1668300000	1673800000	1612200000	1455000000	1608700000	1655700000
PA5441|Q9HTC5	2349200000	2341500000	2702300000	2366200000	2394800000	2730900000	2376000000	2332600000	2233700000
PA5440|Q9HTC6	20803000	0	17254000	37224000	21702000	14771000	0	14110000	0
zwf|Q9HTC7	0	0	0	0	0	0	0	0	0
PA5438|Q9HTC8	100720000	96072000	123520000	153430000	91130000	96225000	120220000	0	129380000
PA5437|Q9HTC9	81025000	72174000	84781000	71757000	78525000	53045000	84421000	107290000	68435000
PA5436|Q9HTD0	184720000	268260000	225470000	346000000	280840000	266440000	349190000	368060000	335760000
PA5435|Q9HTD1	738770000	606420000	689490000	898200000	767150000	754370000	773850000	963830000	750790000
aspA|Q9HTD7	5975800000	6563400000	7135100000	6107700000	6484500000	6312200000	6147400000	5898200000	6641400000
PA5428|Q9HTD8	83693000	95016000	93657000	81143000	75647000	68052000	69020000	73146000	76218000
adhA|Q9HTD9	200590000	249830000	164080000	167080000	251180000	235440000	153640000	214050000	108730000
PA5423|Q9HTE1	116080000	107560000	161380000	113860000	142450000	148900000	98787000	100430000	121800000
PA5422|Q9HTE2	173510000	189070000	208060000	213510000	211640000	263250000	242170000	178660000	326790000
fdhA|Q9HTE3	0	0	7752100	0	3283600	0	0	0	0
purU2|Q9HTE4	0	0	0	0	0	0	0	0	0
soxB|Q9HTE8	0	0	0	0	0	0	0	0	12926000
glyA1|Q9HTE9	0	0	0	1514500	0	0	0	0	0
PA5414|Q9HTF0	214500000	264470000	254710000	249360000	300260000	289140000	256090000	190670000	237480000
ltaE|Q9HTF1	1174500000	1276400000	1418700000	1287400000	1315000000	1248900000	1416800000	1369600000	1255200000
PA5412|Q9HTF2	82649000	42976000	50850000	31721000	42030000	45275000	36841000	26725000	27701000
gbcA|Q9HTF4	0	12517000	15009000	18582000	17272000	18693000	15687000	12860000	15253000
PA5407|Q9HTF7	0	12415000	0	0	0	0	0	0	0
PA5406|Q9HTF8	1816900000	1618000000	1825300000	1612800000	1993800000	1782100000	1596500000	1422900000	1695100000
PA5404|Q9HTG0	0	0	0	15205000	12159000	14111000	13430000	21442000	18180000
dgcB|Q9HTG5	14585000	0	0	0	8240000	11083000	0	10257000	11195000
PA5397|Q9HTG7	33705000	22898000	27231000	28268000	38863000	28497000	29402000	36094000	22063000
PA5396|Q9HTG8	134340000	67569000	81081000	65302000	107450000	96953000	78182000	49302000	57681000
PA5381|Q9HTI3	0	0	4477000	13928000	0	4125400	5993200	0	0
PA5378|Q9HTI6	109020000	90695000	120970000	73497000	91943000	101150000	93752000	83821000	77342000
PA5376|Q9HTI8	236090000	239350000	216160000	256960000	201300000	253570000	228640000	256480000	187980000
betI|Q9HTJ0	117790000	112600000	155800000	133820000	144180000	128860000	147770000	91802000	139600000
betB|Q9HTJ1	2136000000	2170700000	2023000000	1981400000	2179500000	2203100000	2201300000	2110600000	2305800000
betA|Q9HTJ2	514230000	572900000	548010000	667300000	569670000	615820000	634740000	588230000	608430000
PA5371|Q9HTJ3	140230000	114090000	114450000	105640000	117300000	132190000	111570000	85077000	85230000
PA5370|Q9HTJ4	47853000	59739000	63675000	46265000	41870000	51560000	60264000	30324000	47255000
PA5364|Q9HTJ6	357610000	403080000	413530000	375460000	479840000	444190000	420050000	306240000	368650000
PA5363|Q9HTJ7	0	0	0	0	0	0	0	11540000	0
PA5359|Q9HTJ9	0	65498000	50216000	49239000	93470000	58229000	43680000	79316000	66843000
ubiC|Q9HTK1	205720000	200020000	223990000	239060000	227440000	223630000	211430000	150930000	202330000
rubA1|Q9HTK7	48756000	38964000	46436000	47793000	36344000	45185000	47652000	35579000	35971000
alkT|Q9HTK9	1255100000	1308800000	1321200000	1362300000	1308000000	1221000000	1291500000	1216900000	1338200000
hupA|Q9HTL0	489230000	314300000	522240000	421930000	490780000	412660000	448180000	344780000	342820000
PA5347|Q9HTL1	31731000	32535000	34152000	42627000	36304000	40281000	37847000	0	32351000
PA5346|Q9HTL2	104680000	89671000	120150000	96108000	99281000	112150000	108910000	112440000	106360000
recG|Q9HTL3	110860000	116840000	106070000	138110000	109730000	123610000	126770000	110130000	108760000
oxyR|Q9HTL4	657710000	587240000	572600000	693010000	607460000	608240000	669890000	711620000	612490000
PA5343|Q9HTL5	374630000	409690000	454390000	406330000	464140000	426670000	461340000	370510000	387600000
PA5340|Q9HTL8	287190000	303270000	342470000	327160000	326820000	351230000	306890000	286770000	252570000
PA5339|Q9HTL9	9842100000	10134000000	9606900000	9708800000	9062200000	9108300000	9493400000	8825600000	9362400000
spoT|Q9HTM0	410530000	366810000	347510000	350270000	362430000	338030000	333860000	373070000	354160000
rpoZ|Q9HTM1	2384000000	3445100000	3737500000	3691000000	3473000000	3521700000	3658100000	3592500000	3398100000
gmk|Q9HTM2	651290000	635650000	816080000	703980000	715680000	693510000	737660000	646120000	688360000
PA5335|Q9HTM3	544880000	622240000	450930000	465390000	523330000	625840000	502080000	594010000	499030000
PA5333|Q9HTM4	18440000	0	23599000	21118000	17117000	20407000	23068000	24543000	17444000
PA5330|Q9HTM5	339720000	281290000	346320000	280660000	291840000	292730000	305100000	293790000	322820000
argB|Q9HTN2	2020100000	1979200000	2088500000	2263500000	2281200000	2111200000	2140100000	2185200000	2104500000
dut|Q9HTN3	470950000	592290000	688460000	589400000	641480000	631860000	571810000	525000000	539430000
coaC|Q9HTN4	567680000	581790000	588890000	566710000	574370000	569290000	561080000	519510000	554910000
PA5317|Q9HTN7	193640000	173530000	184340000	218150000	206680000	185660000	199660000	172440000	194490000
rpmB|Q9HTN8	8819100000	8456300000	9660800000	9362400000	8676500000	8531300000	9716000000	9697400000	12738000000
rpmG|Q9HTN9	3742600000	3306100000	3946100000	3378500000	3116500000	2415700000	3515600000	2988500000	3846500000
PA5314|Q9HTP0	131600000	127790000	104160000	122690000	116610000	154960000	143000000	161810000	147030000
PA5313|Q9HTP1	299220000	283870000	291120000	319040000	344310000	305750000	255240000	284540000	307570000
PA5312|Q9HTP2	6151100000	6585000000	6843800000	6880000000	7494600000	6643700000	6381800000	6188700000	6069300000
PA5309|Q9HTP5	205420000	194960000	224100000	252230000	222310000	234580000	227510000	168880000	262920000
lrp|Q9HTP6	373400000	379650000	351500000	350690000	341530000	375780000	349320000	411990000	397910000
PA5305|Q9HTP9	214150000	208510000	203100000	148040000	195480000	193470000	157200000	144620000	201800000
dadA1|Q9HTQ0	3406500000	3501300000	4278400000	3604900000	3794200000	3560400000	3689000000	3249000000	3450600000
PA5303|Q9HTQ1	121180000	144550000	151170000	114580000	158110000	139250000	136740000	135120000	161040000
dadX|Q9HTQ2	775960000	774890000	809880000	730390000	709630000	767800000	677230000	664650000	719490000
PA5301|Q9HTQ3	327140000	369040000	374410000	375870000	299500000	270210000	338350000	309770000	377280000
cycB|Q9HTQ4	2549500000	2877200000	3124400000	2530100000	2828800000	2904900000	2693400000	2455300000	2970900000
PA5299|Q9HTQ5	0	0	94322000	95054000	95803000	100630000	0	162460000	0
xpt|Q9HTQ6	575330000	600760000	581550000	551420000	517420000	460010000	544390000	624960000	632310000
poxB|Q9HTQ7	50948000	47211000	42037000	63733000	86338000	0	0	0	45298000
rep|Q9HTQ8	0	0	0	0	0	7039700	9584100	0	22789000
PA5295|Q9HTQ9	8059700	0	0	0	12170000	0	0	0	0
PA5291|Q9HTR3	128520000	112250000	139850000	143670000	129880000	144710000	161210000	147240000	131100000
PA5289|Q9HTR5	784440000	1945000000	779780000	1268100000	820860000	912220000	884660000	1292900000	988520000
glnK|Q9HTR6	673180000	712350000	637580000	693350000	645100000	650470000	684250000	643160000	592870000
PA5285|Q9HTR9	1171100000	1347700000	1445700000	1338600000	1408000000	1264200000	1370600000	1318500000	1509800000
PA5283|Q9HTS1	0	0	11986000	0	0	11408000	13906000	0	7771300
PA5281|Q9HTS3	42749000	64352000	65944000	64259000	69615000	63037000	58580000	53149000	55447000
cyaY|Q9HTS5	225460000	202790000	209700000	210230000	206440000	226720000	202620000	199090000	176920000
rnk|Q9HTS6	3476000000	3140600000	3553100000	2977300000	3122400000	3217100000	2781400000	2297300000	2888600000
PA5271|Q9HTS9	522110000	847190000	789390000	685860000	584940000	841840000	810250000	372550000	444760000
PA5269|Q9HTT1	327540000	311690000	368150000	292610000	320460000	345990000	307250000	325340000	313270000
PA5266|Q9HTT3	24283000	16958000	22675000	31515000	0	10879000	19161000	0	0
PA5265|Q9HTT4	0	0	0	0	0	0	8210900	0	9655500
PA5258|Q9HTT7	1193100000	1091300000	1206200000	1188100000	1185300000	1224000000	1235700000	1327800000	1287200000
PA5257|Q9HTT8	615370000	567240000	661380000	592590000	642270000	689700000	600060000	565320000	606280000
PA5252|Q9HTU2	389270000	483830000	459740000	467110000	459880000	470770000	410820000	397910000	367110000
PA5248|Q9HTU6	69283000	66578000	69789000	78281000	85445000	99862000	78646000	70556000	98593000
PA5247|Q9HTU7	32393000	31855000	33597000	28138000	33670000	30698000	25689000	27237000	27290000
PA5245|Q9HTU9	1939600000	2052700000	2208400000	2079100000	2134700000	2010900000	1994900000	2046200000	2137500000
rho|Q9HTV1	7644100000	7693300000	7920700000	8044700000	8071500000	8123900000	8200400000	8936800000	8769800000
ubiD|Q9HTV3	464180000	432480000	384020000	405780000	507730000	453910000	456500000	443970000	443350000
PA5236|Q9HTV4	87146000	76361000	100170000	93552000	89283000	89666000	78992000	58650000	96895000
PA5234|Q9HTV6	94404000	73836000	90758000	111880000	116780000	98215000	109990000	100340000	96171000
PA5233|Q9HTV7	68414000	68822000	65441000	64772000	70476000	71032000	57273000	63200000	67911000
PA5232|Q9HTV8	2414200000	2119500000	2238700000	2659600000	2323900000	2372600000	2392400000	2081900000	2134500000
PA5231|Q9HTV9	164880000	178240000	193930000	183980000	221770000	262520000	201870000	219560000	144750000
PA5229|Q9HTW1	54186000	80639000	81256000	92974000	137030000	120800000	108380000	100810000	82819000
zapA|Q9HTW3	171230000	170230000	193950000	171050000	183240000	189860000	188330000	226630000	159530000
PA5225|Q9HTW5	125640000	174220000	170930000	206090000	197990000	173160000	208490000	237460000	206740000
pepP|Q9HTW6	1131300000	1212200000	1429800000	1373000000	1423300000	1520800000	1366500000	1230400000	1177700000
ubiH|Q9HTW7	167320000	183530000	195900000	224740000	184050000	217210000	154820000	155720000	169460000
PA5221|Q9HTW9	234440000	195760000	229680000	200100000	183340000	236820000	220590000	177660000	222800000
PA5220|Q9HTX0	236250000	147930000	193080000	176090000	169200000	221350000	201060000	164110000	133640000
PA5217|Q9HTX3	718580000	796720000	905320000	636640000	838350000	845350000	582460000	593630000	568430000
gcvT|Q9HTX5	698320000	731130000	885460000	755230000	779950000	807580000	723800000	776370000	811580000
gcvH2|Q9HTX6	1022200000	1180600000	1198900000	1090800000	937510000	956990000	1186000000	1086300000	1152100000
PA5210|Q9HTY0	334650000	272810000	263450000	333070000	369610000	415290000	334670000	380040000	407980000
PA5209|Q9HTY1	1132300000	1150600000	1083400000	1050900000	1246600000	1180000000	1145800000	1191700000	1059100000
PA5208|Q9HTY2	17998000	18764000	17095000	20091000	19534000	29769000	29003000	14126000	18096000
argE|Q9HTY4	19408000	29385000	29187000	29389000	25567000	27119000	25783000	21644000	25011000
gshA|Q9HTY6	750000000	831240000	901430000	979330000	953720000	911020000	947550000	827970000	799090000
PA5202|Q9HTY7	23948000	40444000	39283000	46170000	46180000	42632000	43607000	34539000	29110000
PA5201|Q9HTY8	6612100000	6520200000	6995100000	6117700000	6319200000	6354200000	6102800000	5711900000	6204500000
amgR|Q9HTY9	609090000	662030000	681400000	682660000	640500000	672060000	675040000	729750000	651140000
amgS|Q9HTZ0	114220000	81324000	100000000	96719000	107030000	93235000	93173000	80949000	88264000
PA5198|Q9HTZ1	76360000	114430000	67672000	71531000	118430000	99390000	80582000	72264000	80995000
rimK|Q9HTZ2	169530000	124360000	101200000	113280000	108180000	123990000	94422000	153110000	100060000
PA5195|Q9HTZ4	22085000	17152000	22516000	17991000	16468000	25278000	19889000	16767000	25051000
hslO|Q9HTZ6	613890000	733420000	628430000	683460000	642870000	640830000	679790000	779100000	692640000
pckA|Q9HTZ7	7655100000	8539800000	8329000000	8116700000	8420900000	7741700000	9152500000	8532800000	8765900000
PA5190|Q9HTZ9	286990000	253490000	253520000	242980000	272700000	266760000	225760000	203320000	238970000
PA5188|Q9HU01	0	0	0	0	26590000	20548000	0	22526000	30586000
PA5187|Q9HU02	20921000	0	19254000	21725000	0	20829000	23959000	18583000	17484000
PA5186|Q9HU03	0	3727600	0	0	3977800	5206000	0	0	4733800
aroQ|Q9HU05	143660000	177190000	239000000	194860000	247890000	250810000	255790000	181630000	156200000
PA5183|Q9HU06	20369000	11977000	15367000	18441000	13450000	20195000	13289000	0	11820000
PA5181|Q9HU08	221430000	251570000	180650000	262850000	229830000	263940000	278080000	187000000	256030000
PA5178|Q9HU11	3358800000	3270900000	3025900000	3126900000	3431000000	3259900000	3370100000	4438900000	3617100000
PA5177|Q9HU12	29307000	32281000	31474000	27133000	35403000	35870000	30954000	31278000	29175000
PA5176|Q9HU13	205100000	146380000	267370000	200950000	216970000	253630000	197390000	193580000	189390000
cysQ|Q9HU14	199910000	235680000	219320000	221720000	221510000	211010000	198980000	189740000	195830000
fabY|Q9HU15	3697800000	3730900000	4224900000	3648700000	4051600000	3794400000	3750300000	3785500000	4260800000
dctQ|Q9HU17	101540000	91140000	98785000	82186000	121010000	166700000	90750000	71363000	50529000
dctP|Q9HU18	436990000	321480000	375690000	376200000	446580000	422730000	344810000	463040000	302810000
dctD|Q9HU19	252060000	216480000	267110000	267930000	250750000	255750000	246350000	219730000	237300000
rmlC|Q9HU21	1061000000	953590000	1118500000	1023600000	921490000	831730000	964340000	898760000	863490000
rmlA|Q9HU22	1507400000	1657900000	1514700000	1917700000	1599000000	1679100000	1847600000	1823300000	1892000000
rmlD|Q9HU23	649190000	646160000	705490000	687380000	686170000	664260000	641070000	661960000	701410000
rmlB|Q9HU24	2348500000	2310800000	2139500000	2300300000	2068100000	2062700000	2245400000	2192200000	2054300000
PA5155|Q9HU29	0	0	0	0	0	7372800	0	0	0
PA5153|Q9HU31	492840000	459410000	515750000	432870000	474990000	466840000	436460000	430900000	426600000
PA5152|Q9HU32	522180000	415320000	512820000	440110000	464350000	508080000	470260000	390980000	359780000
PA5149|Q9HU35	56753000	63948000	110880000	97316000	87808000	85946000	78198000	47475000	93666000
PA5148|Q9HU36	706770000	734840000	771710000	740120000	617640000	711760000	681390000	745780000	788500000
mutY|Q9HU37	36981000	37229000	57084000	56716000	45914000	53543000	46567000	62010000	57924000
PA5146|Q9HU38	1376700000	1314500000	1611600000	1382900000	1452000000	1405200000	1479000000	1419800000	1479100000
PA5144|Q9HU40	47171000	42444000	36437000	40861000	46393000	51773000	47631000	0	48227000
hisH1|Q9HU42	386090000	371010000	357610000	374200000	344480000	376630000	365620000	397490000	387370000
hisA|Q9HU43	2145200000	2153200000	2235000000	2243800000	2120800000	2330500000	2070900000	2147600000	2151200000
hisF1|Q9HU44	621090000	594140000	675560000	507780000	490710000	522950000	505770000	503630000	541070000
PA5139|Q9HU45	921280000	1024500000	988860000	1553000000	1719200000	1441100000	1568300000	1660300000	1945500000
PA5138|Q9HU46	324660000	300920000	368650000	397790000	477240000	450060000	419740000	453740000	516040000
PA5136|Q9HU48	527540000	497600000	470220000	507740000	447990000	494330000	476880000	377580000	445090000
PA5135|Q9HU49	36124000	28338000	24126000	25888000	31716000	27907000	24262000	30020000	0
PA5134|Q9HU50	1778900000	1910100000	1725000000	1909700000	1865100000	1737800000	1869400000	1945800000	1944200000
PA5133|Q9HU51	216460000	213030000	215960000	178380000	184320000	222580000	183300000	213500000	207330000
gpmI|Q9HU53	2667900000	2667500000	3027400000	2569000000	2390700000	2616900000	2447800000	2332500000	2531300000
PA5130|Q9HU54	550440000	467260000	476160000	423270000	380740000	371930000	352090000	413830000	315760000
grx|Q9HU55	426360000	449380000	498030000	444520000	424500000	405240000	390000000	325130000	342720000
secB|Q9HU56	7584500000	7582600000	8333000000	7530800000	7255700000	7229500000	6920700000	6121300000	7212300000
trmL|Q9HU57	20748000	17125000	0	19721000	17932000	19895000	20011000	19088000	19105000
ntrC|Q9HU59	112430000	121750000	127660000	116770000	138280000	142370000	112990000	139920000	163540000
PA5123|Q9HU61	257480000	0	200420000	6453300	252320000	222570000	270030000	139740000	0
PA5122|Q9HU62	47939000	66717000	52586000	59182000	67254000	66627000	75858000	67679000	92812000
PA5121|Q9HU63	54653000	47598000	54349000	55686000	61764000	62374000	56417000	43960000	58743000
PA5120|Q9HU64	37797000	50209000	42429000	46372000	43609000	50953000	42374000	48214000	40375000
glnA|Q9HU65	5535400000	6019800000	5492500000	5607200000	5531200000	5491900000	5482500000	5813800000	5557500000
thiI|Q9HU66	398760000	349290000	308450000	351030000	334890000	380260000	315450000	275930000	337760000
typA|Q9HU67	6643400000	8078700000	7127000000	7084500000	7123800000	7379000000	6645100000	8142400000	7175200000
PA5114|Q9HU70	0	13741000	13897000	15356000	11329000	0	0	0	12573000
PA5113|Q9HU71	270070000	248210000	286390000	290730000	274180000	293860000	256670000	234900000	255360000
gloA|Q9HU72	57604000	55014000	48874000	74238000	62381000	41939000	59329000	26735000	48141000
fbp|Q9HU73	1752400000	1758300000	1708400000	1710500000	1487100000	1429100000	1653100000	1744800000	1645200000
PA5109|Q9HU74	27082000	47920000	44761000	34621000	0	28095000	32866000	33777000	32834000
PA5108|Q9HU75	140130000	175860000	123360000	176850000	163090000	143310000	164060000	145350000	156470000
blc|Q9HU76	81286000	59283000	88393000	56747000	94853000	98842000	100540000	100850000	99585000
PA5106|Q9HU77	0	0	8701500	11653000	13257000	0	10236000	13955000	9253600
hutC|Q9HU78	83025000	68827000	40898000	69088000	66605000	68418000	51389000	58292000	53201000
PA5104|Q9HU79	27014000	27411000	14492000	16953000	21491000	20110000	25767000	21973000	19357000
hutU|Q9HU83	38567000	55221000	46095000	121240000	45612000	43434000	118120000	236500000	180910000
hutH|Q9HU85	5219600	3658700	0	6300200	6036900	6391000	10604000	9720500	6140200
PA5096|Q9HU87	0	0	0	5971200	0	0	7559700	9075900	0
PA5094|Q9HU89	0	0	0	0	0	0	0	0	0
hutI|Q9HU91	0	0	0	0	0	0	0	0	12018000
hutG|Q9HU92	0	0	14464000	16002000	11139000	14204000	12504000	12142000	11320000
PA5090|Q9HU93	0	0	0	0	8575700	0	5936900	4924400	4491200
PA5089|Q9HU94	0	0	0	0	0	0	0	0	0
PA5088|Q9HU95	83945000	78347000	60136000	113380000	98567000	97325000	132720000	87175000	116520000
PA5080|Q9HUA3	419770000	445650000	473840000	456490000	430000000	392820000	443540000	427710000	465750000
dtd|Q9HUA4	0	0	0	0	0	0	0	0	0
opgG|Q9HUA5	2842800000	3123300000	3107300000	3329100000	3297100000	3606500000	3303300000	3296500000	3710600000
opgH|Q9HUA6	863590000	855580000	961980000	951530000	1019700000	989250000	932100000	1012300000	1091800000
PA5076|Q9HUA7	1432300000	1636500000	1894100000	1489100000	1806200000	2060300000	1689100000	1549100000	1568000000
PA5075|Q9HUA8	34808000	37359000	54359000	40607000	51550000	51325000	48962000	43477000	44677000
PA5074|Q9HUA9	70148000	64842000	90217000	86784000	87279000	85524000	90607000	71239000	78929000
PA5073|Q9HUB0	155080000	173800000	171480000	210240000	206700000	218730000	168860000	159140000	169880000
PA5072|Q9HUB1	427290000	385890000	504090000	403690000	443690000	452360000	385170000	368120000	462220000
PA5071|Q9HUB2	20332000	25308000	24303000	21016000	22450000	19805000	18007000	20605000	24561000
tatA|Q9HUB5	763480000	636680000	841320000	773970000	689520000	682640000	761230000	651500000	717540000
hisE|Q9HUB6	418520000	476880000	470520000	580950000	373240000	318850000	386350000	218990000	419750000
hisI|Q9HUB7	85158000	87253000	85094000	76488000	76500000	84900000	82900000	90240000	86784000
ubiB|Q9HUB8	363450000	324250000	395480000	338410000	363610000	359680000	356930000	295340000	320750000
PA5064|Q9HUB9	169970000	148690000	140160000	155670000	142910000	105410000	172340000	172390000	158290000
ubiE|Q9HUC0	1974300000	1910600000	2102500000	2030900000	2063800000	1991900000	2006400000	2117900000	2116900000
PA5062|Q9HUC1	50749000	59142000	51199000	61680000	50271000	64884000	56820000	0	37571000
PA5061|Q9HUC2	0	15078000	20564000	66199000	18586000	14583000	46601000	94211000	53017000
phaF|Q9HUC3	1765800000	1807000000	2237700000	1990900000	1946600000	2017200000	1808800000	2173800000	2485700000
hslU|Q9HUC5	3425500000	3602000000	3706600000	3806900000	3412800000	3498000000	3775000000	3865800000	3863700000
hslV|Q9HUC6	45036000	40696000	420750000	49689000	353670000	302300000	239550000	262260000	27441000
PA5052|Q9HUC7	86922000	54910000	104830000	100390000	113850000	76350000	84494000	95623000	96407000
argS|Q9HUC8	3594000000	3368500000	3382000000	3166100000	3187800000	3188900000	3126200000	3223700000	3117700000
priA|Q9HUC9	170010000	234480000	123770000	196590000	239510000	305850000	232710000	256280000	273610000
rpmE|Q9HUD0	3862900000	3982300000	3663500000	3444200000	3670400000	3735600000	4185600000	3132300000	3348100000
PA5048|Q9HUD1	14426000	18876000	23052000	14227000	15004000	14340000	16938000	13866000	15988000
PA5047|Q9HUD2	43931000	44052000	51060000	47062000	43266000	58794000	51028000	36718000	49317000
PA5046|Q9HUD3	11620000000	10797000000	11575000000	10616000000	10449000000	9811700000	10767000000	9164400000	10386000000
PA5037|Q9HUD4	798380000	825330000	712990000	765580000	725420000	759030000	722790000	693110000	780320000
gltB|Q9HUD5	762220000	735410000	771580000	764230000	835410000	787500000	747850000	754860000	777720000
PA5028|Q9HUE1	73810000	57749000	51280000	64872000	54747000	57826000	56821000	40738000	35878000
PA5027|Q9HUE2	69586000	101480000	52279000	90626000	86811000	75737000	72793000	106820000	58988000
metY|Q9HUE4	546600000	435600000	337320000	388310000	297940000	356220000	358430000	440520000	322640000
PA5023|Q9HUE6	41345000	46140000	38459000	46397000	45225000	50014000	45783000	46903000	44406000
PA5022|Q9HUE7	166460000	172500000	199360000	188280000	198490000	187070000	201310000	200770000	204050000
rlmJ|Q9HUF0	295710000	242480000	282970000	256240000	256650000	275690000	287890000	272240000	291340000
msrA|Q9HUF1	304780000	329330000	297990000	345540000	335770000	370670000	384680000	328540000	358200000
PA5017|Q9HUF2	26479000	25758000	31778000	25319000	34724000	31844000	35087000	30550000	23754000
glnE|Q9HUF4	90246000	109100000	133170000	144850000	128960000	122800000	124010000	125540000	129540000
waaC|Q9HUF5	194110000	169160000	187750000	164380000	205740000	207370000	193430000	173480000	217800000
waaG|Q9HUF6	240440000	244320000	254050000	219990000	227920000	245350000	216780000	237410000	250750000
rfaP|Q9HUF7	130650000	0	0	0	0	0	144520000	139340000	185760000
PA5007|Q9HUF8	56274000	45765000	50137000	51305000	45984000	43440000	61661000	51160000	44527000
PA5006|Q9HUF9	196630000	212850000	149690000	172680000	143220000	169690000	198600000	214740000	217220000
PA5005|Q9HUG0	3398300000	3452300000	3351100000	3365400000	3447100000	3466500000	3455900000	3378700000	3592700000
PA5004|Q9HUG1	416170000	520670000	509580000	561700000	562070000	537540000	592140000	606450000	536520000
PA5003|Q9HUG2	112750000	124580000	130580000	143680000	133140000	132230000	146140000	131100000	121820000
PA5002|Q9HUG3	109420000	105890000	126650000	107220000	112040000	118710000	113520000	101140000	132740000
PA5001|Q9HUG4	439570000	411610000	441310000	418870000	432230000	410710000	418660000	432690000	407550000
wapR|Q9HUG5	183440000	195030000	216340000	173810000	200960000	208390000	195060000	172660000	211690000
PA4998|Q9HUG7	120360000	125890000	118000000	141320000	158520000	158790000	138660000	162920000	165130000
msbA|Q9HUG8	546460000	537430000	664950000	580670000	613510000	666120000	546820000	545820000	631040000
hldE|Q9HUG9	1926500000	1837900000	1739900000	1730200000	1816700000	1890300000	1774900000	1572700000	1789800000
PA4992|Q9HUH3	29315000	30400000	0	21019000	22905000	0	17239000	35769000	15666000
PA4991|Q9HUH4	226830000	182980000	177850000	179090000	163380000	158600000	184140000	179750000	193160000
PA4989|Q9HUH6	7158900	7708700	8579400	6403100	6245200	7654000	5095700	3847100	7432300
waaA|Q9HUH7	0	36044000	32670000	28022000	0	37552000	0	44348000	0
PA4987|Q9HUH8	19487000	19211000	21327000	0	14845000	17564000	0	10546000	18755000
PA4974|Q9HUJ1	256900000	219740000	287330000	283370000	280120000	258990000	279790000	258960000	310980000
thiC|Q9HUJ2	135040000	146720000	123740000	83795000	107100000	116150000	114580000	97156000	109770000
PA4972|Q9HUJ3	367590000	346050000	412390000	444090000	441280000	469450000	448280000	472340000	402440000
aspP|Q9HUJ4	298100000	287890000	354110000	361500000	269180000	255150000	320500000	256270000	306480000
cpdA|Q9HUJ6	64716000	93041000	87431000	105380000	59636000	114680000	107410000	78332000	103290000
parE|Q9HUJ8	2371600000	2559000000	2470500000	2391300000	2623400000	2622500000	2566100000	2647100000	2622000000
PA4966|Q9HUJ9	431530000	421690000	430070000	452050000	462600000	494950000	472980000	506490000	427580000
PA4965|Q9HUK0	7159400	7585500	0	6771600	7183600	9850900	0	7479200	3930100
parC|Q9HUK1	1078300000	1217600000	1216200000	1174700000	1222000000	1282400000	1168500000	1074400000	1196500000
PA4963|Q9HUK2	508950000	487680000	549940000	560520000	477430000	506770000	492000000	429670000	529540000
PA4961|Q9HUK4	452070000	430530000	561330000	475130000	484350000	490440000	419330000	506940000	503380000
PA4960|Q9HUK5	577800000	696330000	676790000	671150000	669210000	683430000	730570000	672910000	673200000
fimX|Q9HUK6	525720000	603900000	561140000	787950000	729680000	809450000	771300000	724380000	793100000
PA4958|Q9HUK7	332710000	318380000	379260000	393000000	378010000	380180000	414610000	352210000	366050000
psd|Q9HUK8	759630000	744800000	820060000	660800000	714270000	674530000	670770000	663940000	655140000
rhdA|Q9HUK9	814220000	717100000	779660000	723550000	782630000	890560000	804700000	664480000	754290000
PA4955|Q9HUL0	60446000	53884000	70785000	69773000	76017000	96686000	68271000	74142000	77723000
motA|Q9HUL1	21816000	0	27231000	24715000	25786000	32698000	29073000	20000000	16521000
motB|Q9HUL2	269770000	215780000	258310000	227420000	254130000	240410000	247390000	270510000	221710000
rsgA|Q9HUL3	175710000	169570000	215280000	191580000	212090000	190660000	153180000	239830000	237930000
PA4949|Q9HUL5	138980000	170550000	134370000	116970000	146200000	138280000	112450000	126720000	128390000
PA4948|Q9HUL6	66684000	69952000	60768000	72365000	78219000	87457000	84116000	53068000	72786000
amiB|Q9HUL7	279700000	298000000	288520000	290650000	298510000	302540000	251250000	292880000	276910000
mutL|Q9HUL8	521830000	512550000	528030000	488050000	526650000	529100000	473200000	457210000	515840000
miaA|Q9HUL9	78420000	68504000	75625000	68946000	63474000	75755000	81560000	72573000	58738000
hfq|Q9HUM0	201750000	230040000	231480000	187050000	189640000	218950000	253420000	205740000	260600000
hflX|Q9HUM1	622050000	544730000	591610000	669450000	622480000	586180000	593810000	521030000	500330000
hflK|Q9HUM2	3654200000	3355500000	3686000000	3333400000	3610300000	3573900000	3491400000	3427300000	3508300000
hflC|Q9HUM3	1911900000	1634600000	1747100000	1498900000	1451000000	1549600000	1568300000	1712500000	1544000000
hisZ|Q9HUM5	1731300000	1741600000	1751800000	1713500000	1857800000	1862200000	1777900000	1855700000	1968000000
purA|Q9HUM6	10096000000	10221000000	11114000000	9756200000	10900000000	10542000000	9709300000	10097000000	9796400000
rnr|Q9HUM7	3960400000	3813300000	4032600000	4070500000	4013500000	4258700000	3972500000	3771400000	3649100000
rlmB|Q9HUM8	527660000	521450000	487590000	522430000	507380000	580210000	573620000	586050000	552390000
rpsF|Q9HUM9	14878000000	14213000000	11926000000	11316000000	11275000000	12345000000	12599000000	13425000000	13044000000
rpsR|Q9HUN0	2707600000	3406600000	2687900000	1950900000	2874200000	2826900000	2737100000	3994500000	2589900000
rplI|Q9HUN2	22898000000	18635000000	19228000000	17056000000	16089000000	14439000000	16180000000	16518000000	15873000000
dnaB|Q9HUN3	781350000	740240000	822990000	744810000	831640000	780610000	770260000	720180000	773130000
alr|Q9HUN4	106490000	118920000	124350000	122500000	102620000	105600000	123350000	123060000	102330000
PA4928|Q9HUN6	389980000	390230000	388650000	401850000	395740000	401030000	423910000	418390000	406070000
nadE|Q9HUP3	2502100000	2281300000	2752500000	2420400000	2587900000	2726500000	2353000000	2773300000	2126700000
pncB1|Q9HUP4	617260000	676080000	682080000	658200000	731550000	686950000	659290000	786840000	667830000
PA4918|Q9HUP5	67332000	106240000	85223000	107810000	123450000	73711000	79577000	99183000	96204000
PA4916|Q9HUP7	72950000	69196000	107110000	110040000	82278000	68875000	78694000	54344000	68295000
PA4907|Q9HUQ6	1034000000	1021800000	1088700000	936500000	870920000	945320000	952710000	953580000	888200000
PA4906|Q9HUQ7	0	0	0	0	0	26140000	0	23739000	23742000
PA4899|Q9HUR4	0	13688000	15935000	0	14008000	15245000	16991000	31410000	33643000
ureG|Q9HUS0	0	0	0	0	0	389470000	0	0	0
desT|Q9HUS3	82086000	83232000	86854000	99527000	97518000	79254000	88695000	79657000	85408000
PA4889|Q9HUS4	292460000	317330000	359220000	353770000	349960000	378130000	370780000	321790000	387380000
desB|Q9HUS5	41080000	44286000	63328000	52389000	55925000	48251000	48460000	39941000	54110000
PA4887|Q9HUS6	119470000	137980000	153570000	125950000	168270000	154530000	119920000	135990000	115990000
PA4880|Q9HUT3	864200000	597580000	599670000	556500000	743990000	771930000	550160000	351740000	329130000
PA4879|Q9HUT4	0	20014000	22578000	30148000	21023000	21086000	0	0	20215000
PA4878|Q9HUT5	0	14637000	8253800	0	0	0	5969800	8203100	0
osmE|Q9HUT7	270640000	260440000	247510000	178550000	313270000	287710000	234880000	361760000	219500000
PA4875|Q9HUT8	0	0	0	0	0	0	0	0	0
PA4874|Q9HUT9	96329000	43990000	82445000	70235000	104780000	71209000	80451000	128540000	118050000
PA4873|Q9HUU0	211040000	235500000	248760000	226020000	274220000	247480000	217040000	202380000	234660000
PA4872|Q9HUU1	432160000	518590000	500880000	483200000	506740000	502480000	485870000	471470000	461660000
PA4869|Q9HUU4	31126000	31015000	45558000	40022000	58847000	34431000	42352000	30691000	27817000
ureC|Q9HUU5	37826000	22395000	21460000	34002000	36835000	40135000	19128000	27987000	28896000
pitA|Q9HUU7	22616000	26355000	32109000	22117000	32991000	31157000	26813000	23162000	26762000
ureA|Q9HUU8	95412000	90711000	71997000	108140000	91247000	100460000	84269000	98479000	109050000
retS|Q9HUV7	172760000	865970000	572980000	745550000	785060000	594800000	831700000	382100000	712360000
purD|Q9HUV8	4625900000	4697400000	4806600000	4117600000	4523300000	4375900000	3986100000	4499800000	4557900000
purH|Q9HUV9	3661100000	3935500000	3996500000	3696300000	3556500000	3536600000	3695200000	3827900000	3823100000
PA4853|Q9HUW0	136730000	118850000	146440000	0	133560000	115370000	115230000	153320000	144510000
PA4851|Q9HUW2	142620000	137090000	142710000	146590000	143340000	127670000	110340000	100410000	134060000
prmA|Q9HUW3	341140000	395610000	402850000	434300000	443700000	421990000	440390000	395380000	459010000
dsbD1|Q9HUW5	88391000	122220000	128920000	112320000	123680000	152160000	126830000	118640000	135580000
PA4843|Q9HUW7	17748000	15282000	12893000	25140000	19571000	33730000	21691000	15178000	15970000
PA4842|Q9HUW8	673930000	666140000	738120000	743700000	722600000	786690000	758790000	772100000	782300000
PA4841|Q9HUW9	42248000	71692000	64523000	76741000	62655000	70618000	71975000	59850000	64815000
PA4840|Q9HUX0	143640000	149390000	174550000	144180000	157940000	151200000	147820000	129350000	169010000
speA|Q9HUX1	1292400000	1426400000	1581900000	1270200000	1464300000	1437900000	1393400000	1345800000	1414100000
PA4831|Q9HUX9	0	0	0	0	0	0	0	0	0
PA4827|Q9HUY3	0	0	0	0	0	0	0	9130300	0
fdnH|Q9HUZ8	0	0	0	0	0	11812000	0	0	0
fdhE|Q9HV00	133520000	142080000	179400000	157850000	163320000	173500000	168830000	145800000	151620000
selA|Q9HV01	132740000	151090000	115570000	132340000	155620000	163920000	116520000	105480000	127240000
selB|Q9HV02	14174000	14494000	14232000	10147000	13214000	19073000	11300000	11363000	0
PA4802|Q9HV07	0	0	0	0	0	0	0	0	0
PA4798|Q9HV11	65456000	44534000	60614000	44695000	47565000	21211000	44440000	84847000	31517000
PA4796|Q9HV12	0	0	0	0	0	0	0	0	29469000
PA4795|Q9HV13	1668900000	1352900000	1989600000	1832300000	1999700000	0	1907000000	1685700000	1414600000
PA4793|Q9HV15	0	26749000	32060000	38120000	39923000	33818000	35836000	0	0
cmoM|Q9HV18	25440000	33556000	28160000	23046000	26711000	35724000	31614000	25675000	22271000
PA4788|Q9HV20	84288000	70657000	80455000	110880000	82473000	105880000	62511000	59439000	77719000
PA4787|Q9HV21	0	11648000	16053000	0	12307000	19997000	15190000	17995000	6631700
PA4786|Q9HV22	53081000	46652000	48404000	78249000	51959000	51816000	67425000	68024000	70215000
PA4784|Q9HV24	14281000	14645000	15054000	17880000	17542000	15135000	20596000	17238000	15848000
PA4780|Q9HV28	49656000	72544000	56373000	59417000	59692000	56132000	63493000	51777000	48976000
PA4778|Q9HV30	220690000	220030000	204380000	207050000	194980000	210310000	230450000	208140000	217680000
pmrA|Q9HV32	0	0	0	0	0	0	0	0	2947900
PA4775|Q9HV33	21589000	33325000	26813000	32792000	19736000	33736000	29506000	29634000	37628000
speE2|Q9HV34	67647000	118360000	85276000	87706000	107100000	102390000	113390000	97732000	135090000
speH|Q9HV35	28801000	75109000	49384000	60943000	52085000	72180000	65042000	41937000	64782000
PA4772|Q9HV36	318040000	367900000	381920000	355110000	421590000	434180000	348890000	394800000	378160000
lldD|Q9HV37	344530000	455090000	418270000	427680000	515930000	476730000	411660000	442260000	484720000
PA4769|Q9HV39	68097000	108320000	91583000	100720000	104880000	129730000	97319000	87815000	91971000
smpB|Q9HV40	343600000	326210000	273700000	263720000	284810000	322130000	285670000	314070000	255170000
recN|Q9HV41	59788000	67417000	63952000	69577000	61397000	87241000	69410000	74689000	52364000
grpE|Q9HV42	6436400000	6018900000	6308400000	6102800000	6212800000	6930100000	6244300000	6685900000	6429300000
dnaK|Q9HV43	30305000000	30233000000	31587000000	30117000000	30755000000	31883000000	31614000000	34997000000	29295000000
dnaJ|Q9HV44	1609000000	1761100000	2021600000	1870300000	1862000000	1786800000	2031100000	1856800000	1972200000
greA|Q9HV46	2440200000	2576600000	2497300000	2667100000	2605500000	2947600000	2785900000	2791000000	2865500000
ftsH|Q9HV48	2355800000	2277500000	2564100000	2213900000	2320500000	2365600000	2226900000	2327900000	2191900000
folP|Q9HV49	242750000	180420000	196600000	185140000	206770000	161250000	212340000	230600000	204630000
glmM|Q9HV50	1402600000	1448600000	1417200000	1547200000	1429300000	1217800000	1575400000	1619700000	1734500000
tpiA|Q9HV51	1616500000	1903600000	2010600000	1757400000	1804800000	1726500000	1782500000	1701000000	1653700000
secG|Q9HV52	2150400000	2646800000	2798300000	2697000000	2606300000	2867400000	2494500000	2613100000	2793600000
rimP|Q9HV53	433830000	411860000	356560000	341020000	360320000	353610000	359370000	415260000	319640000
nusA|Q9HV54	12386000000	12708000000	12694000000	11986000000	12624000000	12421000000	12779000000	12027000000	12612000000
infB|Q9HV55	20791000000	22274000000	21613000000	21021000000	21699000000	21560000000	21049000000	21261000000	21013000000
rbfA|Q9HV56	660130000	662390000	622740000	598620000	622960000	639520000	614330000	611890000	598040000
rpsO|Q9HV58	6677800000	6296200000	4965400000	4858600000	4756700000	4380000000	3797200000	4938200000	4610900000
pnp|Q9HV59	33156000000	35569000000	31989000000	29975000000	34351000000	33050000000	30629000000	33603000000	30116000000
PA4739|Q9HV60	1694100000	1308400000	1078000000	1266900000	1743700000	1944500000	1869900000	2236500000	1718600000
PA4738|Q9HV61	475290000	510890000	544390000	779850000	729540000	704830000	755270000	585090000	548730000
PA4735|Q9HV64	529330000	460650000	502000000	555950000	542540000	544790000	520820000	473880000	500920000
acsA2|Q9HV66	38300000	41333000	54688000	46418000	45694000	55291000	42846000	46722000	44298000
pgi|Q9HV67	1368900000	1387800000	1372600000	1339600000	1333100000	1312200000	1329100000	1268200000	1382500000
panC|Q9HV69	1021600000	980010000	1055600000	1050300000	1102000000	1114800000	1091700000	1062100000	1160900000
panB2|Q9HV70	990970000	1049100000	1092000000	1060900000	1089600000	1045500000	966260000	976400000	1060200000
folK|Q9HV71	132950000	145600000	128200000	151670000	158160000	194920000	167210000	173500000	215210000
pcnB|Q9HV72	896710000	885780000	959910000	975040000	918390000	823030000	975910000	934070000	1030000000
cbrB|Q9HV73	506190000	526770000	555410000	529230000	557340000	576030000	520040000	454730000	477570000
cbrA|Q9HV74	116650000	109030000	108820000	120560000	118770000	117220000	96134000	85636000	100290000
gluQ|Q9HV75	0	0	0	0	0	0	6229900	0	0
PA4722|Q9HV76	332600000	341030000	328370000	343470000	321620000	298800000	282110000	289660000	306420000
sfsA|Q9HV77	16004000	28255000	17804000	14208000	18407000	0	0	17701000	13320000
trmA|Q9HV78	291440000	356640000	336810000	294380000	302480000	247150000	293010000	267210000	293250000
PA4718|Q9HV80	9786900	14106000	11584000	0	15657000	15561000	0	8931800	14690000
PA4717|Q9HV81	178710000	172120000	193470000	199640000	245200000	237830000	217670000	168200000	188380000
PA4716|Q9HV82	32518000	27635000	38970000	28116000	30870000	34689000	44311000	26705000	31204000
PA4715|Q9HV83	343240000	354360000	395640000	337280000	344260000	430520000	364470000	363870000	341800000
PA4714|Q9HV84	158120000	118610000	148600000	90144000	149910000	124060000	133170000	162450000	133290000
phuT|Q9HV90	21369000	22184000	31248000	21535000	33317000	37180000	33837000	35954000	33461000
cbpA|Q9HV93	47747000	117090000	116380000	259910000	241620000	259770000	233730000	242640000	240940000
PA4701|Q9HV96	4076700000	3734200000	3858900000	3841900000	3857900000	4140900000	3996600000	3731100000	4203000000
PA4699|Q9HV97	325310000	311650000	354860000	359720000	356490000	316290000	311700000	301880000	374900000
PA4698|Q9HV98	13476000	11677000	9656500	9575100	13528000	9219100	13683000	12162000	10397000
ilvI|Q9HVA0	676840000	593200000	521660000	580080000	550940000	625990000	578260000	581150000	613480000
ilvH|Q9HVA1	258520000	292640000	252250000	247300000	239190000	210830000	216040000	217970000	172440000
ilvC|Q9HVA2	5022000000	6111800000	5921800000	5327800000	5985800000	5356400000	5171000000	5672300000	5683000000
pssA|Q9HVA3	140750000	129720000	143340000	85438000	80069000	81700000	101930000	58961000	109460000
PA4689|Q9HVA6	434430000	446200000	468060000	411400000	415710000	427960000	385570000	361990000	369040000
hitA|Q9HVA8	670650000	887860000	931830000	696790000	945590000	1012600000	857320000	836530000	755960000
PA4686|Q9HVA9	682670000	773680000	725650000	720190000	729160000	754700000	764810000	827360000	779040000
PA4685|Q9HVB0	26233000	27244000	0	21176000	23064000	23136000	23295000	26387000	27863000
PA4684|Q9HVB1	147350000	106990000	128770000	120030000	129580000	111530000	127320000	108270000	134810000
PA4683|Q9HVB2	0	22145000	0	41305000	36315000	40365000	0	39644000	0
PA4679|Q9HVB6	211680000	181840000	212230000	242320000	229360000	232650000	223540000	212000000	227310000
rimI|Q9HVB7	68043000	0	1941600	4076400	0	0	14992000	14938000	0
PA4676|Q9HVB9	338170000	315290000	321560000	334990000	345380000	352180000	343560000	335420000	316050000
PA4675|Q9HVC0	79120000	117380000	113920000	70444000	121450000	93602000	63222000	59504000	69834000
ychF|Q9HVC2	4950200000	4727700000	5066800000	4292800000	4722200000	4508500000	4180200000	4599300000	4446600000
pth|Q9HVC3	66747000	170440000	102860000	115020000	143590000	117960000	110850000	112750000	128830000
rplY|Q9HVC4	27123000000	26633000000	24631000000	20074000000	22257000000	21243000000	20486000000	21334000000	18416000000
prs|Q9HVC5	5718400000	5431700000	5294200000	5460200000	5544500000	4973100000	5193300000	4870200000	5158300000
prmC|Q9HVC8	160750000	153630000	167780000	157000000	193750000	185010000	190630000	178680000	192710000
moeB|Q9HVC9	88821000	81336000	99976000	91508000	77652000	69610000	86847000	92291000	83741000
murI|Q9HVD0	73104000	72240000	100450000	93791000	102680000	69006000	112030000	74686000	81483000
pagL|Q9HVD1	56903000	69198000	72974000	65050000	76392000	114050000	58477000	94081000	71643000
PA4659|Q9HVD3	22898000	18049000	21871000	21174000	11397000	22572000	18078000	19671000	15928000
PA4658|Q9HVD4	0	0	0	0	0	0	0	0	0
PA4657|Q9HVD5	36200000	36147000	0	36006000	33916000	35449000	34561000	42751000	38209000
PA4656|Q9HVD6	29073000	21299000	22879000	28505000	32757000	29260000	28990000	24247000	30817000
hemH|Q9HVD7	172670000	211780000	198750000	204530000	231360000	265530000	210480000	228220000	178310000
PA4651|Q9HVE1	35464000	30694000	44198000	37763000	25229000	27796000	25083000	70428000	46113000
upp|Q9HVE6	1684300000	1770100000	1812100000	1873000000	1816200000	1928900000	1657100000	1804400000	1819200000
PA4645|Q9HVE7	1253700000	1323100000	1394600000	1047900000	1057500000	1120500000	980970000	1067900000	1058700000
PA4644|Q9HVE8	301560000	297030000	348370000	295780000	319950000	320290000	300120000	261150000	299150000
PA4643|Q9HVE9	39018000	29145000	34569000	37312000	43770000	34651000	44775000	51900000	39805000
PA4642|Q9HVF0	653600000	718970000	695460000	750900000	780140000	765640000	923650000	856060000	814540000
mqo2|Q9HVF1	2276600000	2141100000	2275700000	2092500000	2394900000	2407100000	2333600000	2127800000	2384900000
PA4639|Q9HVF2	1395200000	1602900000	1691000000	1780200000	1499800000	1368100000	1533600000	1425300000	1601600000
PA4636|Q9HVF5	258440000	274580000	304980000	293920000	315760000	306030000	288130000	317440000	357440000
PA4633|Q9HVF8	488130000	577140000	559480000	501410000	577110000	546050000	451890000	465830000	474080000
PA4632|Q9HVF9	915600000	935810000	1003200000	877890000	910760000	951900000	854790000	933280000	1022200000
PA4631|Q9HVG0	90265000	94551000	89894000	71873000	88084000	75443000	62289000	93132000	126020000
lysP|Q9HVG3	81110000	116170000	125270000	101700000	119840000	125450000	118510000	136750000	101290000
rsmC|Q9HVG4	269740000	220650000	226830000	187280000	244090000	277650000	238120000	248260000	264810000
hprA|Q9HVG5	172630000	192140000	178660000	166720000	151800000	153260000	141790000	50739000	152690000
PA4621|Q9HVH0	203640000	284910000	289650000	260530000	280250000	257390000	274450000	307460000	312570000
PA4620|Q9HVH1	25966000	22818000	19555000	16610000	26881000	28164000	22183000	32927000	33447000
PA4619|Q9HVH2	195800000	251530000	258530000	240980000	283730000	273500000	250680000	254440000	294410000
PA4618|Q9HVH3	34355000	23538000	27068000	21519000	27551000	21830000	24074000	26235000	28073000
rlmG|Q9HVH4	271860000	280030000	296550000	263540000	332450000	257560000	281090000	246280000	238790000
PA4616|Q9HVH5	425610000	466150000	418600000	865710000	836850000	811010000	846570000	921280000	873670000
PA4615|Q9HVH6	161600000	172510000	202170000	200540000	204070000	186480000	169290000	176690000	205980000
mscL|Q9HVH7	48344000	45804000	39133000	46035000	55252000	46975000	69568000	41802000	46178000
PA4611|Q9HVH9	91575000	109250000	95811000	91583000	136050000	98555000	73992000	81688000	64947000
PA4608|Q9HVI1	0	0	0	0	0	0	0	0	0
PA4606|Q9HVI3	88195000	105740000	141000000	147610000	144220000	134200000	140940000	122500000	112030000
PA4605|Q9HVI4	0	0	0	0	0	0	0	0	10683000
PA4604|Q9HVI5	104130000	144930000	122470000	145610000	137620000	167420000	139220000	114300000	119940000
glyA2|Q9HVI7	5811000000	6590300000	6015200000	5416500000	5603300000	5040400000	5253500000	5165200000	5420300000
mexD|Q9HVI9	0	8288200	0	25894000	4064900	8390100	15667000	16005000	1074800000
PA4596|Q9HVJ0	0	0	0	0	0	0	0	0	0
PA4595|Q9HVJ1	7420600000	7154900000	7497100000	7327200000	7285000000	7163300000	7262000000	7129000000	7770400000
PA4578|Q9HVK6	92347000	97659000	105100000	112420000	109030000	123490000	103230000	124260000	66389000
PA4577|Q9HVK7	31211000	33464000	35179000	32071000	43794000	39701000	21828000	24540000	17423000
PA4576|Q9HVK8	4673200000	4585400000	4844900000	4676100000	4839600000	5247800000	4670600000	3941300000	4617400000
fklB|Q9HVL2	3115200000	3636400000	3203400000	3054800000	3264900000	3204700000	3068700000	2795200000	3152000000
PA4571|Q9HVL3	220550000	167760000	108140000	206650000	191940000	251630000	172760000	315680000	95135000
ispB|Q9HVL5	1911500000	1900900000	2076400000	1917800000	2036900000	2014000000	1917700000	1966600000	2055700000
rplU|Q9HVL6	18142000000	18215000000	18134000000	16056000000	16336000000	15707000000	16514000000	19735000000	17460000000
rpmA|Q9HVL7	3059800000	4446300000	3255500000	3172200000	2251900000	1649800000	3790500000	4100300000	4011800000
obg|Q9HVL8	1899600000	1897200000	2022300000	1957100000	2141800000	2116800000	1922900000	1961300000	2022700000
proB|Q9HVL9	650590000	643470000	686950000	643660000	575880000	590520000	627990000	539400000	636200000
PA4564|Q9HVM0	184550000	201330000	219890000	204500000	208990000	204590000	228010000	175860000	233140000
rpsT|Q9HVM1	4771800000	4998000000	6818000000	4600100000	4913500000	4491100000	5004800000	4801500000	4339400000
ribF|Q9HVM3	218310000	229160000	223250000	250700000	210280000	196140000	235870000	239910000	267890000
ileS|Q9HVM4	5647300000	5471000000	6223100000	5648800000	5857200000	5707400000	5631000000	5511000000	5475200000
PA4558|Q9HVM6	1353600000	1390300000	1522400000	1396000000	1481600000	1405000000	1178600000	1124100000	1158500000
ispH|Q9HVM7	522890000	565240000	623320000	609310000	550920000	526180000	581200000	515340000	673980000
pilY1|Q9HVM8	1315900000	1367400000	1499800000	2426700000	2433900000	2281300000	2352800000	2488600000	2512900000
pilX|Q9HVM9	149390000	151390000	181670000	268900000	277920000	295910000	250470000	292660000	309770000
clpB|Q9HVN5	3013300000	2873400000	2861100000	3059800000	2917300000	3150700000	2903400000	2940400000	2732500000
ndh|Q9HVN9	203460000	223300000	213350000	178180000	225510000	185650000	209630000	229120000	238550000
PA4535|Q9HVP2	0	0	19779000	24260000	25222000	26915000	13751000	13140000	22386000
PA4533|Q9HVP4	69570000	64760000	81343000	73620000	68597000	75258000	80953000	70134000	86072000
PA4531|Q9HVP6	0	0	0	0	0	0	0	0	0
yacG|Q9HVP7	92310000	116620000	125150000	197470000	196710000	214460000	219160000	168110000	201190000
coaE|Q9HVP8	230450000	205760000	244270000	297020000	282830000	296960000	250080000	281520000	304040000
PA4523|Q9HVQ1	18704000	23038000	22735000	35560000	52302000	37655000	39918000	13544000	24848000
PA4520|Q9HVQ2	0	9933000	13570000	18161000	22055000	25117000	20061000	5615500	15422000
speC|Q9HVQ3	1599200000	1569900000	1620700000	1618000000	1819000000	1680100000	1675700000	1540800000	1566400000
PA4516|Q9HVQ6	6736600	8598800	11520000	5261100	10806000	11450000	0	4058600	5583600
piuC|Q9HVQ7	52080000	37000000	47136000	0	58914000	76105000	37449000	0	0
lpxO1|Q9HVQ9	72074000	98545000	61602000	67828000	68278000	64365000	65341000	82986000	86986000
PA4511|Q9HVR0	18744000	24385000	18025000	24964000	22020000	24583000	24106000	0	20400000
PA4506|Q9HVR5	2963300000	2922200000	3126700000	2691400000	3246800000	3094800000	2932800000	2936400000	2863700000
PA4505|Q9HVR6	2394100000	2305700000	2273600000	2191500000	2192400000	1911200000	1969500000	1981500000	1889300000
PA4504|Q9HVR7	318800000	325860000	333360000	296490000	301020000	240330000	295690000	298450000	315670000
PA4503|Q9HVR8	1398700000	1277100000	1431300000	1255600000	1301800000	1242800000	1205500000	1051800000	1094400000
PA4502|Q9HVR9	4846700000	4529700000	5518100000	4381500000	5180300000	4819900000	4562100000	3907400000	4081600000
opdP|Q9HVS0	15574000	15636000	20147000	14810000	15213000	14695000	12800000	16496000	13781000
PA4500|Q9HVS1	5698600000	5042000000	6041300000	4644700000	5198000000	5491900000	4883000000	5090300000	4881000000
PA4499|Q9HVS2	67143000	53627000	57297000	62434000	53760000	67132000	48936000	46700000	49548000
PA4498|Q9HVS3	3653600000	3149200000	3826900000	3387000000	3406500000	3493300000	3554900000	3295700000	3199100000
PA4497|Q9HVS4	0	0	0	0	0	0	0	28832000	19720000
PA4496|Q9HVS5	299640000	251560000	294690000	368680000	394430000	389860000	367670000	297170000	319160000
PA4495|Q9HVS6	2223500000	2369700000	2174800000	2461700000	2288100000	2335800000	2456800000	2588500000	2250600000
roxS|Q9HVS7	24639000	22757000	37023000	36344000	0	38203000	26276000	27460000	31069000
roxR|Q9HVS8	714320000	657150000	686140000	663240000	593310000	669720000	601270000	550230000	551170000
PA4491|Q9HVT0	696240000	715440000	834810000	816980000	890120000	980150000	847800000	843420000	864570000
PA4490|Q9HVT1	25857000	19707000	31404000	23793000	26854000	27309000	36842000	28355000	27832000
PA4489|Q9HVT2	2000100000	2403700000	2639400000	2498400000	2477200000	2779700000	2394800000	2504900000	2399500000
PA4488|Q9HVT3	21922000	20807000	25496000	13180000	19742000	22372000	18155000	25311000	30814000
PA4487|Q9HVT4	182100000	162780000	170330000	189840000	206020000	267530000	216960000	230820000	198030000
PA4486|Q9HVT5	0	0	7050800	0	15540000	20195000	13556000	16537000	15856000
gatB|Q9HVT7	3722000000	4055500000	4428900000	4100700000	4011800000	3744000000	4149700000	3742000000	4283100000
gatA|Q9HVT8	2479500000	2959400000	2967600000	2945300000	2989200000	3007400000	2874800000	3381500000	2713300000
gatC|Q9HVT9	1131000000	1098500000	1188300000	1185100000	1175200000	1213400000	1091100000	1217500000	1069800000
mreB|Q9HVU0	8842200000	9026800000	9799300000	9308300000	8851000000	9418300000	9343100000	8869400000	10103000000
mreC|Q9HVU1	371390000	265070000	292490000	223470000	252760000	260360000	234120000	247300000	267970000
PA4478|Q9HVU3	197540000	218600000	216350000	224350000	259630000	214920000	171800000	209270000	180190000
cafA|Q9HVU4	157370000	225840000	213450000	217910000	225000000	266870000	226300000	263550000	290110000
PA4476|Q9HVU5	299190000	224240000	257540000	257880000	199080000	209810000	263650000	270020000	245040000
PA4474|Q9HVU7	1032300000	1045200000	1069300000	982770000	1135100000	1076400000	953770000	1115300000	950090000
PA4473|Q9HVU8	622770000	480540000	535140000	523060000	503340000	530690000	548430000	452820000	528180000
pmbA|Q9HVU9	1000500000	871110000	996300000	946940000	985070000	998380000	987260000	943260000	884010000
PA4465|Q9HVV3	160460000	157250000	188500000	183270000	170880000	222750000	175480000	139410000	182510000
ptsN|Q9HVV4	613730000	496190000	569310000	511040000	519350000	557710000	554770000	498250000	541870000
PA4463|Q9HVV5	84388000	118980000	85608000	94666000	106630000	87633000	98033000	44882000	0
PA4461|Q9HVV6	1300500000	1230100000	1504700000	1465000000	1390800000	1583900000	1335900000	1361300000	1400200000
lptA|Q9HVV7	2104400000	2199100000	2307600000	2249800000	2149100000	2253800000	2173300000	1991000000	2392400000
lptC|Q9HVV8	253980000	288230000	293290000	239950000	289240000	282750000	282550000	286130000	289110000
PA4458|Q9HVV9	359780000	394820000	424120000	448170000	471610000	408240000	456550000	563820000	392600000
kdsD|Q9HVW0	799170000	767910000	692870000	738320000	741860000	776390000	677410000	625460000	757140000
PA4456|Q9HVW1	803760000	812350000	869130000	834950000	856530000	824080000	849850000	667430000	959660000
PA4455|Q9HVW2	0	0	0	0	0	57515000	7124100	28437000	46959000
PA4454|Q9HVW3	305520000	495570000	505260000	438700000	385640000	415690000	358470000	280850000	398630000
PA4453|Q9HVW4	2020500000	2038200000	2156500000	1589600000	1867700000	1703300000	2027800000	2028100000	2153600000
PA4452|Q9HVW5	138100000	145990000	185790000	206080000	208250000	174990000	156750000	167940000	210880000
PA4451|Q9HVW6	510050000	394100000	282940000	287270000	293190000	286750000	271590000	250400000	259560000
murA|Q9HVW7	3207100000	3622600000	2861800000	2824200000	3220600000	2841700000	3256100000	3643100000	3457900000
hisG|Q9HVW8	1928100000	2008500000	2191000000	1954700000	2223300000	2131300000	2007200000	2138700000	2252400000
hisD|Q9HVW9	1123700000	1109400000	1119500000	1037200000	958090000	1012400000	1015000000	917280000	1051600000
hisC1|Q9HVX0	399890000	378030000	430040000	383310000	339840000	344900000	340490000	310550000	309610000
algW|Q9HVX1	281230000	262020000	265740000	251170000	272090000	248360000	275980000	269510000	275140000
PA4445|Q9HVX2	213950000	166240000	184240000	170160000	171500000	163330000	157230000	150010000	157620000
mltB1|Q9HVX3	0	27450000	0	11892000	0	15902000	0	9391700	0
PA4441|Q9HVX4	1284100000	1558200000	1653900000	1634900000	1494200000	1538300000	1550000000	1415600000	1634400000
PA4440|Q9HVX5	393480000	404810000	443780000	401110000	445180000	444800000	420780000	394200000	445620000
trpS|Q9HVX6	2408500000	2640700000	2893900000	2822600000	2944600000	2887400000	2586500000	2499800000	2567500000
zapE|Q9HVX7	612420000	610570000	690300000	612710000	595730000	612120000	554320000	519880000	606480000
PA4435|Q9HVY0	18905000	18523000	18420000	15949000	22554000	23334000	0	11579000	21013000
PA4434|Q9HVY1	104870000	130760000	95645000	148940000	131020000	106570000	129160000	117790000	137560000
rplM|Q9HVY2	6762900000	7163100000	7408500000	7505800000	7147300000	5144800000	6785600000	8040500000	6806800000
rpsI|Q9HVY3	17811000000	18007000000	18545000000	18285000000	17368000000	16346000000	17137000000	15132000000	18609000000
PA4431|Q9HVY4	3736800000	4121500000	4447300000	4029200000	4181300000	4477600000	3954600000	4121000000	4476400000
PA4430|Q9HVY5	101190000	108500000	95515000	102150000	88408000	69508000	104190000	73264000	61987000
PA4429|Q9HVY6	6145400000	6842500000	6666700000	6641000000	6271500000	6129900000	6545300000	5960700000	7187300000
sspA|Q9HVY7	346990000	379520000	372310000	353610000	353210000	397890000	376890000	363060000	389290000
sspB|Q9HVY8	234880000	305570000	254500000	251210000	277810000	281290000	234700000	291650000	254350000
PA4426|Q9HVY9	576830000	701720000	693150000	726900000	799530000	606270000	719970000	558160000	672350000
gmhA|Q9HVZ0	347620000	373150000	351300000	380250000	386600000	422470000	386360000	336450000	438220000
PA4423|Q9HVZ2	3883400000	4023800000	4564300000	4438500000	4603700000	4374500000	4297900000	4136400000	4341000000
rsmI|Q9HVZ3	293970000	314890000	349010000	343960000	371350000	350460000	334080000	306520000	341710000
rsmH|Q9HVZ5	462650000	421590000	469610000	472750000	467990000	482630000	434610000	434710000	473210000
ftsL|Q9HVZ6	55135000	44865000	63361000	57953000	46140000	55510000	53719000	39774000	48330000
murF|Q9HVZ7	461780000	471250000	542720000	475430000	536490000	550720000	503430000	483840000	495500000
mraY|Q9HVZ8	22114000	0	24761000	25058000	26547000	22815000	26158000	29555000	24661000
murD|Q9HVZ9	634400000	649150000	655630000	654020000	736160000	719100000	729210000	671880000	649870000
ftsW|Q9HW00	15462000	16163000	10543000	15973000	0	20516000	13434000	0	15871000
murG|Q9HW01	309620000	315420000	276990000	266810000	271680000	255870000	277580000	241040000	278830000
murC|Q9HW02	1458200000	1253300000	1348900000	1263600000	1345700000	1246000000	1279200000	1277600000	1342800000
argJ|Q9HW04	2132700000	2026400000	2265900000	1836400000	1886100000	1853700000	1816100000	1588400000	1698400000
PA4400|Q9HW06	303670000	305350000	318910000	247200000	292940000	316800000	251120000	334790000	266110000
PA4399|Q9HW07	46349000	68677000	65481000	61145000	62353000	66239000	55465000	41971000	60249000
PA4398|Q9HW08	30153000	28207000	30323000	24158000	0	23849000	27813000	27694000	33847000
PA4396|Q9HW10	25298000	23286000	27582000	47251000	51680000	50984000	46925000	45742000	55389000
PA4395|Q9HW11	1688000000	1682000000	1984400000	1505400000	1577600000	1648100000	1536200000	1285200000	1598000000
PA4394|Q9HW12	440140000	364720000	453070000	374020000	394600000	421030000	406920000	386960000	389940000
PA4390|Q9HW14	44341000	43748000	37998000	38749000	30634000	29968000	34858000	52216000	24234000
speA|Q9HW15	1222400000	1263400000	1444600000	1312800000	1224900000	1138700000	1217800000	1157100000	1397900000
PA4388|Q9HW16	200100000	125470000	131830000	165580000	131060000	117690000	134190000	112720000	143140000
PA4387|Q9HW17	55030000	66339000	72184000	90211000	58240000	45434000	63820000	86485000	68644000
PA4381|Q9HW21	0	16386000	19003000	17193000	24346000	15944000	19063000	17863000	17825000
inaA|Q9HW24	502730000	295590000	285540000	320420000	250710000	242050000	321250000	269680000	186060000
pncB2|Q9HW26	70916000	67664000	90119000	70770000	95005000	72182000	77126000	70925000	85496000
PA4374|Q9HW28	164670000	171690000	176490000	207190000	193310000	175500000	193370000	171560000	180350000
PA4373|Q9HW29	109300000	104380000	109170000	85426000	103460000	132400000	120570000	85713000	124540000
PA4372|Q9HW30	1079900000	1035900000	1136000000	1033900000	1213300000	1197400000	960030000	977240000	1014700000
PA4371|Q9HW31	56287000	85114000	95196000	82154000	115370000	147440000	92667000	69788000	90200000
icmP|Q9HW32	10024000000	10358000000	10785000000	9482000000	11153000000	11847000000	9278300000	8997100000	9609900000
PA4369|Q9HW33	168960000	179840000	234090000	254310000	285760000	279590000	265450000	254920000	262570000
argP|Q9HW38	12856000	7553600	11584000	7917400	0	11238000	7428800	7738700	7687100
PA4361|Q9HW40	0	15435000	8661100	12499000	8213700	19578000	0	13515000	0
PA4360|Q9HW41	198580000	171100000	204450000	189290000	178100000	170920000	197980000	197510000	198250000
PA4357|Q9HW44	0	0	0	11716000	0	0	0	0	0
xenB|Q9HW45	657530000	539130000	579920000	590810000	588720000	608620000	503980000	552090000	538980000
PA4352|Q9HW49	1100600000	1312900000	1055800000	942680000	1291600000	1087200000	802530000	819680000	538520000
PA4348|Q9HW53	36353000	27460000	0	40039000	23881000	32645000	30285000	39208000	41151000
PA4340|Q9HW61	21957000	25232000	24876000	24022000	26285000	26268000	30445000	15691000	29588000
PA4336|Q9HW65	77468000	55813000	62576000	73728000	53020000	46291000	60798000	65585000	62431000
PA4333|Q9HW68	6881600000	7331600000	8651900000	7385100000	7720800000	7537800000	7088800000	6730800000	7466000000
PA4331|Q9HW70	0	4181500	5557000	0	0	0	3906000	0	0
PA4330|Q9HW71	15039000	12555000	15697000	13271000	18077000	13237000	12493000	9945300	14397000
pykA|Q9HW72	8713800000	9533000000	10240000000	8525400000	9502000000	9166400000	8253300000	8950500000	8488700000
PA4328|Q9HW73	73948000	58728000	47965000	71445000	78114000	60617000	51989000	69532000	46897000
PA4322|Q9HW79	1750800000	1795500000	1865300000	1884300000	2044800000	2258800000	1914900000	1990600000	1786300000
PA4321|Q9HW80	23158000	15535000	24314000	26256000	27019000	28108000	22780000	27713000	29059000
PA4320|Q9HW81	42376000	31847000	40901000	31119000	34714000	42394000	36316000	38053000	36359000
PA4317|Q9HW84	44052000	45046000	54157000	62295000	77763000	80900000	62188000	66011000	65637000
sbcB|Q9HW85	514190000	529960000	500710000	583000000	537910000	546210000	514980000	526030000	535600000
mvaT|Q9HW86	6736000000	7031400000	7650600000	7279000000	7091500000	7578800000	7404300000	7475100000	7522200000
purU1|Q9HW87	656330000	695290000	623250000	586990000	573450000	550770000	456090000	413280000	439480000
pctB|Q9HW91	444210000	504400000	528970000	450240000	509980000	421240000	426900000	422150000	507260000
PA4308|Q9HW92	442620000	381060000	362440000	417590000	384890000	413030000	419580000	423440000	439800000
pctC|Q9HW93	3635200000	3608500000	3919900000	3190400000	3713300000	3670800000	3087400000	3009700000	3327100000
pprB|Q9HWA4	84493000	60514000	67150000	75416000	84499000	76629000	77411000	55090000	40707000
PA4292|Q9HWA8	205030000	258950000	204600000	231000000	221140000	224510000	212090000	214390000	195650000
PA4291|Q9HWA9	37558000	31660000	34918000	28810000	27643000	26425000	30180000	0	30102000
PA4290|Q9HWB0	45166000	39733000	45707000	46701000	35109000	41324000	36670000	38430000	33964000
PA4286|Q9HWB4	95657000	84130000	109490000	115150000	133530000	125770000	135730000	109590000	120670000
recC|Q9HWB5	84459000	90679000	87758000	91398000	92580000	98095000	91076000	91035000	96317000
recB|Q9HWB6	27679000	31487000	26047000	33008000	42024000	30098000	26137000	26421000	31155000
recD|Q9HWB7	51964000	57419000	44479000	48747000	51695000	67792000	45664000	41272000	66358000
sbcC|Q9HWB8	41544000	70307000	48614000	57488000	47991000	61077000	68116000	45624000	65376000
sbcD|Q9HWB9	39149000	28458000	32225000	33580000	40131000	39678000	31148000	31837000	48335000
birA|Q9HWC0	142920000	143730000	160880000	143570000	128730000	118660000	138430000	101000000	158800000
coaX|Q9HWC1	191930000	228610000	248930000	217710000	211630000	211890000	238740000	211130000	214770000
PA4278|Q9HWC2	17229000	0	22598000	21390000	0	25039000	16867000	23075000	0
nusG|Q9HWC4	4078700000	5735900000	5280800000	5055300000	5271600000	5079700000	4839900000	5170400000	4196100000
rplK|Q9HWC5	19527000000	21988000000	22551000000	21097000000	19946000000	18762000000	21490000000	22289000000	28523000000
rplA|Q9HWC6	55249000000	51776000000	52742000000	46779000000	51815000000	48061000000	46088000000	50625000000	51692000000
rplJ|Q9HWC7	14639000000	19104000000	16845000000	16502000000	17422000000	17319000000	17348000000	19918000000	18778000000
rplL|Q9HWC8	21818000000	43306000000	23185000000	22309000000	23317000000	23253000000	20170000000	23051000000	22715000000
rpoC|Q9HWC9	64986000000	67250000000	70964000000	64870000000	67085000000	63239000000	64288000000	66326000000	68844000000
rpsL|Q9HWD0	11142000000	9999900000	11836000000	10027000000	10535000000	9496300000	9903900000	11709000000	12177000000
rpsG|Q9HWD1	32821000000	32610000000	31777000000	31380000000	30015000000	26740000000	31490000000	33692000000	34118000000
fusA|Q9HWD2	113670000000	122100000000	124830000000	111540000000	122460000000	121670000000	113930000000	124770000000	117910000000
rpsJ|Q9HWD4	19887000000	21508000000	20006000000	18683000000	16891000000	17140000000	17155000000	16662000000	18010000000
rplC|Q9HWD5	27185000000	26809000000	28890000000	24853000000	26063000000	25508000000	24182000000	27453000000	27600000000
rplD|Q9HWD6	19738000000	20340000000	19414000000	18382000000	17988000000	19755000000	18073000000	19673000000	18780000000
rplW|Q9HWD7	8365800000	9762500000	10925000000	9393400000	8627200000	7765700000	8886900000	10429000000	10094000000
rplB|Q9HWD8	43838000000	43733000000	45552000000	43344000000	39977000000	41168000000	44153000000	47989000000	46662000000
rpsS|Q9HWD9	4914500000	5925100000	4176000000	5158500000	4313500000	4898800000	5303300000	6469900000	5385300000
rplV|Q9HWE0	17467000000	17874000000	17859000000	15601000000	16044000000	13977000000	15422000000	17524000000	17258000000
rpsC|Q9HWE1	16394000000	16559000000	17481000000	16768000000	15314000000	14697000000	16971000000	17938000000	17372000000
rplP|Q9HWE2	18972000000	20073000000	21579000000	18789000000	19647000000	19114000000	19388000000	19425000000	20925000000
rpmC|Q9HWE3	7870900000	10270000000	9529200000	9014800000	10174000000	8420400000	8878900000	11019000000	11355000000
rpsQ|Q9HWE4	9007600000	7960100000	6305000000	6587100000	6529900000	5060700000	6557200000	8891600000	7151700000
rplN|Q9HWE5	11324000000	11493000000	12875000000	11831000000	13088000000	12085000000	11846000000	12590000000	13619000000
rplX|Q9HWE6	8867700000	8527300000	8739000000	9044200000	8378000000	7851100000	8644500000	10182000000	9194800000
rplE|Q9HWE7	16474000000	17057000000	20365000000	16232000000	19638000000	18131000000	18889000000	13534000000	18472000000
rpsN|Q9HWE8	8033700000	8704100000	8742900000	8841600000	7835500000	6620900000	8182900000	7691900000	9523300000
rpsH|Q9HWE9	17737000000	18675000000	20568000000	18748000000	19741000000	16812000000	19670000000	20930000000	22511000000
rplF|Q9HWF0	22721000000	24694000000	24436000000	23477000000	24884000000	21715000000	22468000000	24145000000	26231000000
rplR|Q9HWF1	16166000000	17068000000	17687000000	15065000000	15002000000	15350000000	13748000000	16031000000	16506000000
rpsE|Q9HWF2	24482000000	25449000000	26634000000	21742000000	23041000000	19758000000	21668000000	23714000000	23168000000
rpmD|Q9HWF3	3705000000	4740900000	3904300000	3622000000	4715900000	4241700000	4391700000	4680700000	4042600000
rplO|Q9HWF4	25961000000	27258000000	27138000000	26556000000	23017000000	20678000000	23241000000	24565000000	29226000000
secY|Q9HWF5	872030000	963440000	984490000	951450000	744100000	719210000	935110000	661910000	1086000000
rpsM|Q9HWF7	22694000000	23508000000	24752000000	24343000000	23651000000	23600000000	25542000000	25802000000	26061000000
rpsK|Q9HWF8	17900000000	22235000000	20491000000	20358000000	20074000000	17191000000	20373000000	23026000000	24920000000
bfr|Q9HWF9	59584000	68945000	55119000	63168000	74245000	64206000	52447000	52045000	35012000
uvrA|Q9HWG0	1391300000	1432500000	1425900000	1356000000	1388600000	1323000000	1363800000	1367900000	1352100000
PA4233|Q9HWG1	58972000	56939000	62244000	38762000	56637000	58800000	45741000	44728000	66731000
pchF|Q9HWG4	49009000	53943000	205560000	77438000	83833000	44416000	80988000	403760000	147340000
pchG|Q9HWG5	0	0	28863000	12437000	2638900	7476600	12705000	59301000	23337000
PA4223|Q9HWG6	58449000	51288000	52452000	48943000	63093000	84797000	49412000	49589000	40564000
phzS|Q9HWG9	103630000	69960000	92896000	126360000	109390000	143490000	99064000	59020000	73007000
phzM|Q9HWH2	133620000	45669000	81173000	75534000	89101000	97582000	99164000	34089000	34011000
mexI|Q9HWH4	0	0	0	0	0	0	10770000	14428000	15199000
mexH|Q9HWH5	0	0	0	23475000	0	0	20438000	17978000	29063000
ppgL|Q9HWH7	83879000	58658000	90839000	88912000	105220000	79088000	98135000	82616000	84254000
PA4202|Q9HWH9	335330000	317740000	315510000	330470000	310290000	335670000	322010000	282820000	300260000
ddlA|Q9HWI0	101970000	69260000	114620000	77371000	57594000	85096000	91010000	39890000	91702000
PA4200|Q9HWI1	20599000	29882000	31961000	37862000	42498000	38792000	37045000	28351000	28494000
PA4199|Q9HWI2	178270000	161150000	182790000	156670000	148860000	178760000	162760000	167650000	172930000
PA4198|Q9HWI3	16293000	19409000	11910000	15327000	14720000	20019000	14011000	12232000	10743000
bfiS|Q9HWI4	18238000	23485000	23942000	21683000	17991000	24187000	18312000	19499000	15335000
bfiR|Q9HWI5	16381000	10065000	14354000	0	17528000	12945000	10250000	9891900	12588000
PA4195|Q9HWI6	99743000	52038000	130820000	115170000	24530000	50304000	104190000	158060000	132600000
PA4191|Q9HWJ0	0	0	11572000	7477900	0	0	7603300	7300500	7983600
pqsL|Q9HWJ1	523920000	445370000	449560000	474150000	419210000	490100000	445870000	320050000	347680000
PA4185|Q9HWJ6	55690000	59649000	72191000	60564000	45276000	52680000	50353000	47192000	59512000
PA4182|Q9HWJ9	8056600	11994000	0	10843000	14318000	10799000	10863000	13433000	10407000
PA4180|Q9HWK1	195620000	84086000	165390000	170770000	186050000	127650000	175820000	204220000	155420000
PA4179|Q9HWK2	0	26518000	0	35311000	29201000	0	0	55552000	52387000
PA4178|Q9HWK3	10315000	12031000	20042000	0	0	0	17270000	13838000	15427000
ppiC2|Q9HWK5	2665800000	2372400000	2272100000	2263000000	2445200000	2479100000	2393300000	2470300000	2306700000
prpL|Q9HWK6	27115000	0	0	27853000	26752000	52988000	46003000	25916000	0
PA4169|Q9HWL2	0	16853000	17503000	22232000	21752000	23028000	16087000	26661000	19576000
PA4166|Q9HWL5	0	0	0	0	0	0	0	0	0
PA4163|Q9HWL8	917060000	951760000	1020300000	978370000	1018900000	974650000	950340000	849120000	968060000
PA4157|Q9HWM4	17082000	13143000	21876000	19048000	17720000	19595000	16302000	16260000	22109000
PA4154|Q9HWM7	278560000	225300000	249070000	238890000	196630000	222360000	233420000	176820000	207260000
tyrS1|Q9HWP3	83307000	61395000	43771000	70983000	64561000	43606000	44177000	56688000	52407000
PA4135|Q9HWP6	89630000	87821000	101850000	95114000	123330000	114750000	120960000	74081000	102810000
PA4134|Q9HWP7	13154000	18385000	14263000	15171000	17366000	0	17927000	0	16706000
PA4133|Q9HWP8	0	28197000	0	29317000	21794000	22178000	32045000	29358000	53224000
PA4132|Q9HWP9	244210000	258600000	247230000	279060000	276500000	277220000	301170000	183360000	288060000
PA4131|Q9HWQ0	562860000	576090000	660420000	624990000	565760000	665260000	674900000	445990000	548430000
PA4130|Q9HWQ1	2352300000	2147800000	2237200000	2376700000	2080800000	2125400000	2435500000	1860900000	2257400000
PA4129|Q9HWQ2	719320000	825830000	843520000	1054700000	944050000	921500000	989180000	753190000	971680000
aph|Q9HWR2	67010000	64667000	66985000	73786000	53299000	63517000	79722000	57775000	87635000
bphP|Q9HWR3	332020000	304360000	286750000	291720000	352340000	357010000	313860000	289780000	276160000
bphO|Q9HWR4	180530000	119910000	225780000	231820000	239470000	150420000	158770000	209650000	168520000
PA4115|Q9HWR5	920150000	1002500000	868530000	1047100000	977700000	955770000	1041300000	958570000	912880000
PA4090|Q9HWT8	62538000	57267000	56495000	63793000	60857000	65236000	49229000	39002000	48899000
PA4079|Q9HWU9	269210000	282720000	300670000	284030000	276250000	309140000	278000000	242150000	246260000
PA4069|Q9HWV9	77951000	69959000	89480000	113600000	86265000	115950000	81774000	90880000	79305000
PA4068|Q9HWW0	540540000	534130000	563110000	543860000	586940000	644410000	603140000	567780000	584740000
oprG|Q9HWW1	505920000	562840000	477340000	695390000	601630000	760280000	616010000	744310000	448680000
PA4066|Q9HWW2	13528000	6716200	15701000	13402000	14792000	12200000	13103000	11407000	13965000
PA4065|Q9HWW3	395920000	355870000	343280000	219110000	313830000	328260000	287580000	429910000	315150000
PA4063|Q9HWW5	48133000	58642000	52216000	44816000	53331000	73414000	56956000	59530000	47677000
PA4062|Q9HWW6	58403000	43087000	55703000	37577000	48501000	56659000	43423000	35234000	43009000
PA4061|Q9HWW7	2391400000	2288800000	2418800000	2228200000	2385500000	2601200000	2432900000	2341500000	2360900000
PA4059|Q9HWW9	29084000	21134000	24158000	23720000	22389000	26603000	19220000	19588000	23928000
PA4058|Q9HWX0	108700000	83856000	117400000	93158000	86317000	96956000	104020000	89370000	109700000
nrdR|Q9HWX1	97990000	72602000	81762000	88599000	79681000	91826000	99591000	94306000	92250000
ribD|Q9HWX2	143040000	168400000	169880000	176300000	173970000	173440000	179840000	185630000	181140000
ribC|Q9HWX3	0	0	0	0	0	8298000	0	0	0
ribB|Q9HWX4	2343800000	2206700000	2409600000	2485100000	2398500000	2492100000	2424500000	2591000000	2366100000
ribH|Q9HWX5	84249000	117040000	120300000	119750000	116010000	131870000	119700000	133550000	130680000
nusB|Q9HWX6	1225600000	1197000000	1126800000	1101900000	1094900000	1227100000	1245000000	1169500000	1164400000
thiL|Q9HWX7	20988000	22678000	0	0	5630900	0	0	17126000	0
PA4048|Q9HWY0	22696000	46916000	23682000	42651000	66205000	45542000	60963000	50231000	81590000
ribA|Q9HWY1	296400000	291720000	351400000	317210000	299070000	263240000	330030000	326310000	317640000
PA4045|Q9HWY3	38468000	29791000	37325000	36580000	30733000	34323000	37618000	39717000	36367000
ispA|Q9HWY4	111350000	102380000	86772000	100330000	97765000	102600000	108890000	116090000	146040000
xseB|Q9HWY5	357770000	330720000	397750000	288830000	364430000	355190000	345340000	314050000	347580000
PA4035|Q9HWZ2	88716000	93287000	115390000	95422000	91164000	108360000	95039000	84744000	94864000
ppa|Q9HWZ6	4237000000	4316800000	4650100000	4369400000	5364900000	4200700000	4393300000	5129700000	4808000000
PA4030|Q9HWZ7	0	0	0	0	0	0	0	0	0
PA4026|Q9HX01	0	62114000	53329000	86046000	67626000	0	60022000	69561000	66964000
eutC|Q9HX02	13802000	7247400	15622000	0	8402800	0	7561600	7242800	8650800
PA4022|Q9HX05	2483300000	1770500000	2478600000	1878700000	2057800000	2012600000	1812200000	1815000000	1508800000
mpl|Q9HX07	475680000	429340000	557360000	480610000	467660000	433620000	465350000	506420000	419640000
PA4017|Q9HX10	464330000	444630000	471920000	459300000	408580000	468050000	421220000	396820000	403100000
PA4016|Q9HX11	8847100	4734000	0	0	0	0	0	0	0
PA4015|Q9HX12	307860000	295400000	292140000	319130000	279130000	245950000	299590000	249380000	266170000
PA4011|Q9HX16	0	0	0	0	0	0	0	0	0
PA4010|Q9HX17	275040000	298200000	340250000	282640000	297860000	347760000	324340000	300970000	307620000
proA|Q9HX20	1574000000	1495000000	1682900000	1610500000	1592200000	1579400000	1551000000	1538000000	1611000000
nadD|Q9HX21	63759000	56398000	46408000	48977000	55714000	52807000	49860000	52674000	47563000
rsfS|Q9HX22	625330000	797960000	519200000	536770000	602440000	594330000	458840000	570290000	452510000
rlmH|Q9HX23	126780000	121170000	107380000	117520000	132090000	127280000	107560000	117030000	117450000
sltB1|Q9HX24	111230000	125450000	129010000	160890000	151050000	156220000	161080000	155330000	134830000
lipA|Q9HX25	1086400000	987610000	1065400000	1054600000	1071300000	1092800000	1099500000	1214100000	1167600000
PA3995|Q9HX26	21336000	27893000	18743000	23975000	21919000	21193000	22469000	21307000	24319000
PA3992|Q9HX28	369890000	336880000	411390000	395190000	419870000	458870000	406670000	425930000	441680000
holA|Q9HX31	259140000	256360000	247830000	265020000	267790000	298140000	276410000	248720000	252050000
lptE|Q9HX32	1171500000	1151900000	1359900000	1256200000	1212800000	1301500000	1190300000	1519400000	1281100000
leuS|Q9HX33	4325500000	4882400000	5382400000	5010300000	5424500000	5319300000	5172500000	5162100000	5387100000
PA3983|Q9HX36	305450000	343450000	293070000	310860000	337820000	374300000	287170000	318330000	295060000
ybeY|Q9HX37	167450000	129490000	134790000	145640000	89731000	131090000	123180000	170430000	141630000
PA3981|Q9HX38	819990000	817370000	778650000	742550000	769590000	699850000	687390000	773410000	803330000
PA3979|Q9HX39	273450000	288810000	313930000	277730000	298030000	250460000	314230000	224950000	310310000
thiE|Q9HX40	82193000	57875000	89690000	55328000	60490000	57763000	58524000	44765000	54575000
thiD|Q9HX41	361770000	318940000	405920000	373070000	381400000	326410000	355280000	359130000	333550000
ladS|Q9HX42	38168000	28018000	41377000	24699000	33840000	40512000	36899000	32020000	32185000
PA3972|Q9HX44	44899000	66698000	60034000	41729000	64601000	64447000	59861000	68322000	56059000
amn|Q9HX46	439530000	444230000	502870000	470470000	548530000	510540000	534180000	480720000	501600000
rluE|Q9HX48	125970000	89831000	135850000	103540000	82081000	155670000	108170000	85190000	95545000
PA3967|Q9HX49	98756000	108980000	122250000	99169000	112450000	119760000	141930000	115110000	145820000
PA3965|Q9HX51	156590000	167920000	150880000	179060000	154500000	94448000	178640000	156860000	179190000
PA3961|Q9HX55	51926000	46492000	51136000	45281000	42498000	53926000	48084000	44803000	40363000
PA3958|Q9HX58	94578000	110350000	99926000	86365000	108500000	126870000	107390000	115210000	101230000
PA3956|Q9HX60	38792000	42616000	40684000	78232000	96696000	41801000	90494000	36333000	72965000
PA3952|Q9HX64	49906000	47138000	59337000	57250000	51759000	53653000	50235000	61467000	61396000
PA3950|Q9HX66	208880000	215430000	204500000	219980000	197260000	167660000	201270000	200280000	223320000
PA3949|Q9HX67	49081000	52978000	50612000	50451000	47357000	56193000	49529000	44849000	54756000
rocA1|Q9HX68	164350000	152440000	148080000	142770000	134050000	122570000	149760000	113850000	131330000
PA3945|Q9HX71	0	0	0	0	0	0	0	0	0
PA3944|Q9HX72	19479000	21227000	0	22279000	20374000	26428000	20134000	19653000	14248000
tesB|Q9HX74	47338000	53372000	53018000	50193000	49885000	47052000	64285000	59433000	57393000
PA3941|Q9HX75	21557000	25373000	30732000	20234000	24701000	29240000	26088000	22162000	22958000
PA3940|Q9HX76	12837000000	12224000000	14424000000	11775000000	14862000000	13964000000	12960000000	12584000000	12462000000
PA3934|Q9HX82	99903000	91898000	112780000	108420000	101850000	111990000	111880000	82506000	114870000
PA3932|Q9HX84	24436000	13730000	34634000	39860000	19496000	28071000	41380000	38286000	40574000
PA3931|Q9HX85	533240000	377750000	697180000	602150000	265490000	477020000	622530000	890440000	825330000
PA3924|Q9HX89	124510000	101550000	116180000	173260000	138000000	132860000	159690000	184920000	159240000
PA3922|Q9HX91	48499000	37325000	33940000	46022000	46847000	51149000	55153000	56711000	49146000
PA3921|Q9HX92	0	0	0	13270000	0	18520000	13464000	0	9761100
PA3920|Q9HX93	10208000	16208000	16854000	14778000	13566000	17296000	15797000	14253000	0
PA3919|Q9HX94	277030000	311450000	295080000	244910000	415630000	383840000	191630000	174190000	183720000
moaC|Q9HX95	237960000	211140000	237580000	239130000	216240000	215190000	186160000	183300000	158700000
moaE|Q9HX97	0	0	0	0	0	0	0	0	0
moaB1|Q9HX98	0	0	0	0	0	0	0	0	0
PA3913|Q9HXA0	0	0	0	0	0	0	0	0	0
PA3911|Q9HXA2	0	0	0	0	0	0	0	0	0
PA3908|Q9HXA5	755470000	696460000	594750000	670050000	625160000	629430000	586560000	473980000	481140000
PA3907|Q9HXA6	78857000	50463000	45132000	74273000	61264000	67808000	85849000	52134000	76490000
PA3906|Q9HXA7	102870000	70926000	83933000	80229000	69047000	94908000	91605000	60081000	75523000
PA3905|Q9HXA8	130420000	150460000	133050000	142620000	137800000	156210000	161700000	143430000	165310000
PA3904|Q9HXA9	79251000	85916000	89149000	92283000	76923000	101840000	84594000	91195000	89639000
prfC|Q9HXB0	867980000	957150000	1065400000	1016600000	1081600000	1039000000	1093200000	1149100000	1166400000
ivy|Q9HXB1	176240000	181790000	207320000	178300000	190070000	188070000	188300000	243520000	202710000
fecA|Q9HXB2	395250000	494010000	577200000	235590000	539920000	622950000	245500000	193040000	193190000
PA3896|Q9HXB7	118000000	120890000	108250000	114790000	101150000	117260000	117850000	126530000	128760000
PA3895|Q9HXB8	142220000	183720000	200870000	194060000	230740000	204580000	161430000	188080000	211840000
PA3891|Q9HXC2	20754000	22897000	26177000	50704000	41703000	37802000	37914000	51090000	25149000
PA3889|Q9HXC4	0	0	0	0	0	0	0	0	9073300
PA3886|Q9HXC6	0	0	0	0	31268000	43952000	0	31296000	32289000
PA3883|Q9HXC9	88993000	86172000	97113000	90622000	81707000	80729000	77829000	78592000	71972000
PA3882|Q9HXD0	7298100	9068800	7758400	5797200	5404800	5654800	7167400	5458800	9080000
PA3881|Q9HXD1	15835000	28030000	24243000	14930000	0	34345000	24209000	0	0
PA3880|Q9HXD2	0	0	0	0	0	0	0	0	0
narL|Q9HXD3	29243000	28213000	6774700	24530000	24792000	0	24351000	0	0
PA3866|Q9HXE0	20561000	18731000	24221000	21793000	24552000	18740000	0	17657000	18171000
PA3865|Q9HXE1	56037000	53490000	69577000	44208000	63690000	58502000	53400000	51079000	53843000
dauR|Q9HXE2	0	0	0	0	0	0	0	0	0
dauA|Q9HXE3	0	0	0	0	0	0	0	0	46798000
dauB|Q9HXE4	176700000	170390000	184910000	160590000	172080000	185560000	143010000	144150000	163260000
rhlB|Q9HXE5	4338500000	4431800000	4777700000	4582100000	4730000000	4378000000	4967200000	4886000000	4787100000
PA3860|Q9HXE6	0	31547000	38089000	46619000	35823000	36207000	26733000	23726000	39651000
PA3859|Q9HXE7	266000000	279690000	263630000	334010000	338000000	303840000	311910000	293420000	227890000
PA3856|Q9HXF0	51638000	55664000	44875000	57715000	59057000	68196000	74702000	64681000	60359000
PA3854|Q9HXF2	0	0	0	0	0	0	0	0	0
PA3853|Q9HXF3	25955000	37601000	35014000	27853000	0	0	23172000	33674000	23149000
PA3852|Q9HXF4	113750000	91482000	95399000	107640000	102990000	122700000	109750000	96019000	87329000
PA3850|Q9HXF6	165930000	203240000	239260000	236390000	267090000	288970000	264760000	223410000	218600000
PA3849|Q9HXF7	394260000	388490000	461130000	434840000	420900000	438780000	426940000	400560000	427960000
PA3848|Q9HXF8	162310000	140260000	162050000	173630000	162550000	175000000	151000000	149060000	188230000
PA3846|Q9HXG0	65121000	57124000	69588000	60845000	94058000	98332000	69630000	50412000	74382000
PA3845|Q9HXG1	0	0	0	0	0	0	0	0	0
PA3844|Q9HXG2	0	11635000	12649000	14589000	14638000	11924000	13685000	19544000	0
rlmF|Q9HXG4	39239000	54685000	28864000	52656000	52038000	49381000	47194000	41057000	61341000
PA3838|Q9HXG6	374150000	370450000	422930000	375030000	415750000	404380000	321740000	360790000	367240000
PA3836|Q9HXG8	2037900000	1896100000	2021300000	1711000000	2063000000	2124700000	1835200000	1858900000	1749200000
valS|Q9HXH0	4938000000	5385400000	5584900000	5003900000	5100600000	5222000000	5100800000	4982100000	5503400000
PA3833|Q9HXH1	67621000	73423000	87620000	88538000	91035000	77340000	65306000	64033000	81720000
PA3828|Q9HXH4	379580000	243390000	320650000	275040000	254450000	269960000	288250000	326200000	296420000
PA3827|Q9HXH5	37644000	26787000	42727000	33838000	34811000	26257000	33043000	29889000	36619000
queA|Q9HXH8	142140000	98879000	97838000	96431000	66447000	60511000	71567000	91605000	77599000
tgt|Q9HXH9	382560000	434770000	482490000	406020000	502710000	487400000	461570000	453430000	405330000
PA3822|Q9HXI0	2709300000	3054000000	3040200000	2623300000	2787600000	2914500000	2876600000	2940200000	3276900000
secD|Q9HXI1	3750400000	3748700000	4030200000	3765200000	4260300000	4070300000	3917800000	4318900000	4306000000
secF|Q9HXI2	1037000000	958600000	1075100000	1010000000	970730000	1084700000	1056300000	1031000000	1114300000
PA3819|Q9HXI3	335740000	343900000	338570000	382880000	312560000	306000000	344830000	387250000	357920000
suhB|Q9HXI4	2086200000	2315300000	2138600000	2360400000	2178700000	1891800000	2256200000	2156900000	2547000000
trmJ|Q9HXI5	365680000	458330000	488740000	442450000	472090000	346320000	465820000	472670000	500720000
cysE|Q9HXI6	736220000	694580000	760340000	669680000	782690000	848570000	734600000	809150000	834000000
iscR|Q9HXI7	154940000	196040000	178370000	217820000	231170000	221050000	210250000	225530000	247540000
iscS|Q9HXI8	3607600000	4550100000	4322400000	3808700000	4327800000	4270000000	4066500000	4436700000	4089900000
iscU|Q9HXI9	3581700000	4094000000	4072000000	3505900000	3713000000	3652500000	3395600000	3462200000	3325900000
iscA|Q9HXJ0	306550000	371430000	393320000	354750000	315150000	282910000	315020000	304670000	438610000
hscB|Q9HXJ1	0	73833000	68979000	69240000	76951000	81459000	73627000	120090000	81072000
pilF|Q9HXJ2	583030000	594780000	607470000	581970000	604520000	626420000	564610000	634340000	679690000
PA3804|Q9HXJ3	606470000	584630000	597430000	526190000	543690000	581670000	474440000	535490000	585910000
ispG|Q9HXJ4	1232500000	1253900000	1290500000	1218100000	1278400000	1242700000	1233100000	1169500000	1176600000
hisS|Q9HXJ5	1770300000	1810100000	1751400000	1831600000	1846900000	1807500000	1778700000	1804300000	1853700000
PA3801|Q9HXJ6	2113000000	2269500000	2404100000	2178500000	2136200000	2217500000	2068400000	2044100000	2289200000
bamB|Q9HXJ7	2783600000	2822300000	2891400000	2862400000	2975300000	3126500000	2858200000	3119400000	2978800000
der|Q9HXJ8	1776000000	2184400000	2059100000	2058300000	2065600000	2188600000	1935700000	2187400000	1929500000
PA3798|Q9HXJ9	236750000	198000000	243240000	227470000	259600000	286330000	260460000	257710000	241060000
PA3796|Q9HXK1	352330000	363640000	427620000	447510000	523810000	488120000	389830000	381790000	377090000
PA3795|Q9HXK2	75818000	64014000	72942000	72250000	85730000	70826000	77927000	78787000	81253000
PA3793|Q9HXK4	39989000	53306000	61547000	58142000	58182000	58009000	47535000	47585000	43251000
leuA|Q9HXK5	1018600000	910340000	1079000000	1171800000	1092000000	1033400000	1069000000	1070200000	1004200000
PA3787|Q9HXK8	247530000	198860000	192360000	169500000	216150000	225940000	201330000	177190000	183870000
PA3785|Q9HXL0	432830000	303040000	366980000	434250000	385160000	419730000	453420000	260330000	546050000
PA3779|Q9HXL6	22651000	33816000	29240000	21097000	24954000	23814000	0	36038000	24206000
xseA|Q9HXL8	168750000	84912000	216470000	156980000	171880000	200070000	141080000	131640000	165260000
guaB|Q9HXM5	9547400000	8867400000	9824600000	9029500000	8601200000	8700700000	8967700000	8859500000	9559500000
guaA|Q9HXM6	6704600000	7125700000	7052400000	6424900000	6934600000	6950100000	6621500000	6747000000	6772800000
PA3768|Q9HXM7	237950000	285330000	269870000	281270000	313470000	374840000	274710000	270980000	241900000
PA3765|Q9HXN0	30299000	28787000	36219000	33249000	34601000	27652000	39690000	33590000	33280000
mltF|Q9HXN1	0	17299000	41851000	32161000	31125000	32286000	32761000	22717000	30113000
purL|Q9HXN2	6247800000	6970200000	6494100000	6303800000	6128900000	6102900000	6173900000	6455500000	6345400000
PA3762|Q9HXN3	70888000	66878000	70185000	98482000	95330000	101890000	101840000	102720000	103670000
PA3760|Q9HXN5	48792000	37323000	33124000	35967000	41517000	46079000	39729000	27805000	26814000
PA3759|Q9HXN6	84659000	70058000	125830000	90871000	103610000	108830000	86906000	86388000	117090000
PA3757|Q9HXN8	0	0	0	0	0	0	0	0	0
PA3755|Q9HXP0	13521000	12711000	14542000	15505000	14500000	0	12666000	14103000	0
PA3754|Q9HXP1	11551000	16357000	23097000	18106000	19228000	20055000	29076000	3286900	22870000
purT|Q9HXP3	824850000	821710000	820730000	884720000	961040000	848040000	843990000	891940000	865450000
ffh|Q9HXP8	1819900000	1870400000	1866100000	1801600000	1842400000	1949900000	1897400000	1805300000	1887000000
rpsP|Q9HXP9	13959000000	17060000000	19379000000	16385000000	16630000000	12959000000	15914000000	16616000000	17031000000
rimM|Q9HXQ0	296310000	302410000	341470000	346660000	362400000	274960000	321710000	366890000	341030000
trmD|Q9HXQ1	72406000	100830000	90120000	85783000	80429000	78950000	81412000	77089000	132990000
rplS|Q9HXQ2	20140000000	21983000000	21699000000	19425000000	19523000000	19043000000	19917000000	20796000000	21247000000
PA3739|Q9HXQ5	14438000	18473000	0	21701000	22969000	0	23686000	26840000	0
xerD|Q9HXQ6	55662000	43781000	52529000	50528000	54773000	51352000	38792000	44930000	38406000
PA3733|Q9HXQ9	91228000	86245000	74220000	90730000	83988000	107800000	78666000	75070000	86288000
PA3732|Q9HXR0	204370000	208390000	274500000	316740000	317450000	310140000	297710000	264220000	265520000
PA3731|Q9HXR1	1497200000	1461200000	1562000000	1565800000	1415900000	1506700000	1463900000	1585800000	1581900000
PA3729|Q9HXR3	2223400000	2361000000	2458600000	2392500000	2235200000	2620200000	2212000000	2386400000	2342500000
PA3728|Q9HXR4	523850000	532140000	581780000	555310000	550600000	590350000	524550000	459040000	512170000
PA3727|Q9HXR5	65852000	62029000	75212000	105630000	79920000	0	73882000	79009000	85135000
PA3726|Q9HXR6	407470000	479690000	455100000	466460000	479720000	405750000	488810000	502860000	420070000
recJ|Q9HXR7	353240000	326110000	330600000	310880000	338170000	357870000	292750000	294880000	339180000
PA3723|Q9HXR8	146640000	195280000	137340000	164930000	133860000	89247000	143580000	18277000	13568000
nalC|Q9HXS0	35198000	24193000	26839000	28835000	33033000	28059000	27893000	27441000	22794000
PA3717|Q9HXS4	114380000	129410000	138890000	134450000	144350000	145300000	135180000	126470000	137230000
PA3716|Q9HXS5	4331300000	4384000000	4662200000	4367800000	4950000000	5031200000	4418600000	4382800000	3956300000
PA3715|Q9HXS6	19332000	0	22781000	13151000	14118000	23125000	14274000	25947000	15143000
spdH|Q9HXS8	1256500000	1325000000	1394700000	1780800000	1856800000	1670100000	1863000000	1766600000	2103000000
PA3712|Q9HXS9	409400000	414250000	329100000	509590000	450140000	480860000	387100000	460860000	484610000
wspA|Q9HXT3	523070000	517140000	496980000	506750000	580390000	610600000	508690000	530020000	510870000
wspB|Q9HXT4	18169000	14180000	4624400	18082000	0	26812000	17932000	16205000	17920000
wspD|Q9HXT6	28036000	13400000	20808000	19999000	0	24646000	15049000	21240000	0
wspE|Q9HXT7	47143000	56273000	79266000	48528000	57202000	61971000	58194000	55168000	57338000
cheB3|Q9HXT8	68128000	62130000	64609000	87170000	71090000	72960000	60058000	64708000	70467000
wspR|Q9HXT9	303350000	247810000	278150000	267320000	242910000	246380000	230450000	262380000	238010000
lysS|Q9HXU0	6440400000	6335800000	7030200000	6139300000	6601900000	6223200000	6176500000	6409000000	6493200000
PA3699|Q9HXU1	19836000	20886000	0	21418000	0	11655000	0	0	0
PA3697|Q9HXU3	93043000	89116000	105870000	95862000	101620000	105210000	97463000	99994000	98150000
PA3696|Q9HXU4	0	27320000	10942000	0	27404000	0	0	47235000	29874000
PA3694|Q9HXU6	45420000	35180000	38622000	45908000	30180000	30433000	37368000	50924000	46012000
PA3693|Q9HXU7	0	0	0	0	0	0	0	0	6573600
lptF|Q9HXU8	4433700000	3336900000	3071400000	3922300000	3960500000	4178000000	3686000000	3721800000	3000200000
PA3691|Q9HXU9	838210000	767850000	629290000	791630000	866280000	821960000	793340000	782490000	634310000
PA3690|Q9HXV0	194920000	145970000	144560000	129280000	132380000	137760000	135020000	109440000	122720000
adk|Q9HXV4	6626700000	7071400000	7026000000	7094600000	6661100000	6151600000	7477400000	6984200000	7348200000
PA3685|Q9HXV5	242150000	302130000	197210000	189840000	239710000	271140000	184840000	198260000	216490000
PA3683|Q9HXV7	30287000	25025000	38543000	33831000	36746000	28930000	26824000	29060000	35072000
PA3682|Q9HXV8	42233000	35651000	32607000	34687000	33185000	39884000	31312000	38337000	36791000
rsmJ|Q9HXW0	9556500	16155000	16165000	17445000	16833000	18656000	17156000	13092000	10150000
PA3678|Q9HXW2	33360000	18713000	17314000	17521000	19844000	21477000	0	18306000	20655000
PA3675|Q9HXW5	1452100000	1467600000	1675200000	1476800000	1581000000	1522800000	1710900000	1769000000	1734200000
PA3674|Q9HXW6	281140000	265650000	293390000	209170000	221600000	246280000	226480000	217560000	207830000
plsB|Q9HXW7	93915000	92045000	83377000	121230000	117850000	111460000	101790000	103430000	110400000
PA3672|Q9HXW8	9218300	6460700	11604000	11751000	15956000	0	0	11274000	9480100
PA3668|Q9HXX2	36124000	45451000	34486000	36431000	53232000	50789000	20390000	39946000	53369000
PA3664|Q9HXX5	212750000	153970000	173390000	211920000	213030000	224030000	194750000	154310000	184790000
PA3659|Q9HXY0	971290000	1057400000	1110900000	1088600000	1164800000	1106500000	1128600000	1162800000	1126900000
map|Q9HXY1	1941300000	1928200000	1956800000	2130100000	1890900000	1700200000	1976200000	2040500000	2090500000
uppS|Q9HXY2	179820000	175410000	191680000	132910000	134020000	146290000	133250000	145890000	173300000
opr86|Q9HXY4	3832600000	4070600000	4333300000	4095800000	4276000000	4031700000	4143000000	4163400000	4412100000
PA3647|Q9HXY5	4262900000	4201400000	3941600000	3916400000	3963000000	4075600000	3933200000	3975500000	4232000000
lpxD|Q9HXY6	310770000	358810000	412380000	352160000	371550000	393090000	415890000	396150000	463220000
fabZ|Q9HXY7	74731000	82117000	87613000	63395000	66813000	0	56350000	0	75525000
lpxB|Q9HXY8	395320000	346130000	374320000	396610000	448390000	360700000	377580000	355830000	412630000
rnhB|Q9HXY9	36248000	34726000	33525000	25978000	26635000	21629000	33984000	43767000	43842000
PA3641|Q9HXZ0	26396000	27604000	36754000	32387000	29605000	32932000	32117000	27531000	24375000
dnaE|Q9HXZ1	2601900000	2787700000	3017400000	2712400000	2976500000	2833800000	2868100000	2776400000	3008000000
accA|Q9HXZ2	6030900000	6206100000	6704200000	6600200000	6337500000	6166400000	6107700000	5987800000	6489500000
pyrG|Q9HXZ4	8314000000	9611400000	9362400000	8194400000	8793300000	8776000000	7972000000	7816600000	7994500000
eno|Q9HXZ5	15456000000	15068000000	15226000000	13571000000	14194000000	14191000000	13503000000	14317000000	14627000000
ftsB|Q9HXZ6	23398000	23374000	18569000	25049000	28822000	0	21855000	24352000	20564000
PA3632|Q9HXZ8	186230000	169240000	160040000	131100000	141300000	132820000	150540000	173980000	118280000
adhC|Q9HY01	920720000	960560000	910460000	938210000	1058200000	973960000	1027200000	1015800000	822680000
PA3628|Q9HY02	0	24268000	0	0	0	0	0	0	0
truD|Q9HY04	155420000	156860000	190810000	141490000	154630000	149400000	186510000	159970000	153890000
surE|Q9HY05	194240000	193080000	220880000	213140000	243980000	225240000	230260000	201680000	225890000
fdxA|Q9HY07	79887000	83101000	75479000	65009000	72080000	102200000	74764000	103370000	77563000
mutS|Q9HY08	1034700000	1021400000	1136000000	1085100000	1086500000	1180100000	1079900000	1123200000	1175500000
PA3618|Q9HY10	42670000	53647000	63944000	11701000	69524000	71948000	40259000	43645000	41857000
PA3615|Q9HY11	38446000	46878000	45079000	41279000	50968000	43708000	42075000	33941000	38675000
PA3614|Q9HY12	92123000	108000000	73620000	90072000	129190000	107760000	91981000	107650000	77771000
PA3613|Q9HY13	204550000	178780000	104720000	220230000	300360000	217280000	175650000	287960000	143490000
PA3611|Q9HY15	1392600000	1562200000	1740200000	1394700000	1618400000	1626300000	1469200000	1738500000	1651800000
potD|Q9HY16	613550000	682360000	873460000	689600000	866500000	845350000	651550000	613870000	777950000
potA2|Q9HY19	374690000	390070000	443950000	345600000	404000000	417800000	347140000	360660000	353750000
PA3606|Q9HY20	6881600	7589600	8740300	8934600	7835300	9512700	8776800	8417400	9605800
erdR|Q9HY22	869910000	942750000	1012300000	1002900000	924590000	918540000	1046700000	947980000	1087600000
PA3602|Q9HY24	323300000	369290000	358780000	323810000	355630000	352490000	307880000	348740000	326360000
PA3599|Q9HY27	10356000	11051000	10453000	11185000	11310000	12211000	9143700	9725000	11927000
metR|Q9HY39	85519000	76847000	75240000	84149000	70312000	64230000	71696000	59149000	72905000
glpK1|Q9HY41	258530000	235840000	231360000	229200000	248340000	226440000	219060000	280060000	294310000
PA3578|Q9HY42	172840000	137800000	159870000	165430000	175450000	207770000	177160000	131280000	149120000
nalD|Q9HY46	66355000	82816000	48227000	73401000	48745000	57050000	65810000	65161000	63546000
PA3567|Q9HY50	159860000	232050000	237220000	185050000	206190000	185010000	207470000	141290000	157510000
PA3566|Q9HY51	71297000	45097000	57855000	66109000	66471000	66542000	72749000	58266000	57594000
fruR|Q9HY54	462750000	479450000	495950000	480560000	482770000	452390000	472070000	456000000	462520000
fruI|Q9HY55	714370000	736230000	750700000	901290000	873450000	908030000	820360000	889810000	810010000
fruK|Q9HY56	86588000	195830000	170120000	220660000	209720000	202730000	195020000	213430000	178930000
PA3559|Q9HY58	102560000	119590000	117680000	119290000	101050000	115740000	129230000	112360000	144330000
arnT|Q9HY61	33440000	16766000	11040000	8775700	0	0	0	16494000	0
arnD|Q9HY62	64790000	94053000	76896000	85157000	89386000	86501000	91446000	77861000	97644000
arnA|Q9HY63	1573500000	1997100000	1822700000	1847300000	1730300000	1853000000	1803000000	1507400000	1867200000
arnC|Q9HY64	81047000	109700000	65025000	97780000	83719000	61454000	91587000	76614000	116780000
arnB|Q9HY65	301630000	447390000	386160000	378510000	352470000	363980000	364370000	339740000	372050000
PA3539|Q9HY72	509620000	548820000	504860000	523100000	610720000	634490000	518690000	581610000	540240000
PA3538|Q9HY73	236140000	211580000	204990000	188650000	235510000	202540000	207880000	187360000	181550000
PA3535|Q9HY75	139730000	108960000	130210000	142590000	198090000	125490000	158950000	126290000	147070000
PA3533|Q9HY77	5292700000	5790200000	6111400000	5615300000	6238600000	6114400000	5752300000	6084900000	5885200000
bfrB|Q9HY79	204900000	206500000	201570000	215120000	216150000	198740000	204220000	360240000	260920000
PA3529|Q9HY81	6774600000	6829100000	6756500000	6229900000	5933100000	5571800000	6468800000	5730300000	6603000000
rnt|Q9HY82	869120000	803760000	952960000	833230000	894020000	831610000	820630000	893890000	884880000
PA3526|Q9HY83	39299000	49108000	0	0	68632000	60950000	0	60216000	0
argG|Q9HY84	3706400000	4022300000	4116700000	3711500000	3822000000	4004800000	3872100000	3976000000	3721600000
gloA1|Q9HY85	198540000	208090000	213260000	166800000	107060000	161660000	180330000	160690000	212970000
PA3514|Q9HY95	59179000	0	34078000	0	0	0	0	7506200	0
PA3506|Q9HYA3	6522100	6660600	6339700	6287200	7176700	10335000	8320600	5237100	0
nth|Q9HYB4	0	56003000	0	0	0	61493000	70409000	0	89570000
PA3488|Q9HYC1	0	34433000	26075000	54963000	35997000	58075000	51300000	40043000	41231000
pldA|Q9HYC2	289280000	174580000	198090000	330510000	218730000	285010000	330180000	280670000	280500000
PA3486|Q9HYC3	167260000	145840000	166140000	225630000	157960000	239440000	311870000	193770000	241150000
PA3484|Q9HYC5	41646000	29146000	54195000	41150000	37161000	40085000	43322000	34512000	31966000
PA3483|Q9HYC6	127170000	103270000	116040000	113800000	112950000	113240000	115300000	138720000	120320000
metG|Q9HYC7	2392200000	2370700000	2635300000	2642800000	2827100000	2766700000	2741500000	2695400000	2619700000
PA3481|Q9HYC8	1731400000	1710700000	1689800000	1664900000	1638800000	1886400000	1538300000	1397300000	1539600000
dcd|Q9HYC9	1420200000	1480800000	1370700000	1453200000	1172300000	1199700000	1329500000	1079500000	1229900000
maeA|Q9HYD5	2042700000	2082200000	2086600000	2019600000	2213800000	2354400000	1955900000	1822500000	1942300000
PA3470|Q9HYD6	31312000	27852000	32452000	31046000	0	0	31170000	28643000	28756000
PA3469|Q9HYD7	0	0	0	0	0	0	0	0	0
PA3468|Q9HYD8	97970000	96389000	88716000	122210000	107160000	88028000	112490000	55062000	105600000
PA3466|Q9HYE0	1963300000	2037100000	2027300000	2024100000	2081800000	1851800000	2039400000	2032600000	2133600000
PA3463|Q9HYE3	25850000	19200000	32463000	19008000	10537000	8658600	11340000	0	10840000
PA3461|Q9HYE5	63564000	59318000	49942000	59301000	54939000	66553000	56516000	63275000	45719000
PA3460|Q9HYE6	33224000	26642000	0	36961000	31752000	24617000	32883000	31273000	30750000
PA3459|Q9HYE7	15657000	0	43413000	73484000	75602000	101110000	96919000	115090000	81389000
PA3458|Q9HYE8	14755000	11219000	0	16848000	0	0	17849000	17559000	0
mnmC|Q9HYF0	48791000	42264000	42369000	37033000	49494000	31068000	44056000	39259000	41954000
PA3455|Q9HYF1	283390000	329530000	322590000	366600000	353580000	325970000	384690000	396460000	382110000
PA3454|Q9HYF2	0	0	0	0	11030000	0	9756200	0	0
PA3453|Q9HYF3	305270000	318770000	317500000	338840000	387990000	395620000	361390000	330330000	414650000
mqo1|Q9HYF4	2132400000	2596800000	2294700000	2132700000	2129900000	2010000000	2114400000	2050800000	2299800000
PA3450|Q9HYF6	547480000	395240000	576800000	698670000	297380000	488040000	648800000	825570000	729610000
PA3440|Q9HYG6	795940000	790870000	900450000	813850000	826350000	835440000	794780000	823440000	852930000
folX|Q9HYG7	25807000	31331000	34707000	30521000	48401000	45248000	47449000	43689000	43047000
folE1|Q9HYG8	77026000	93520000	55074000	58300000	72840000	82377000	71135000	68425000	92455000
folM|Q9HYG9	0	17721000	0	15336000	14521000	16368000	18451000	14298000	17710000
PA3435|Q9HYH1	927190000	982950000	1092400000	940140000	1070700000	1119700000	980990000	892140000	988320000
PA3427|Q9HYH8	315720000	16054000	73709000	62498000	71823000	63423000	0	43068000	67731000
PA3426|Q9HYH9	0	7896300	9143200	6492000	0	4863100	5288200	0	0
PA3425|Q9HYI0	10531000	6627000	4370900	0	0	0	0	0	0
PA3413|Q9HYJ2	162460000	146880000	145810000	149360000	167090000	168570000	181670000	174520000	157000000
PA3402|Q9HYK2	32743000	24705000	31113000	37156000	39199000	31351000	38893000	30414000	32129000
fpr|Q9HYK7	310370000	382730000	425950000	411270000	376860000	382970000	409830000	307290000	461450000
nosZ|Q9HYL2	467780000	626670000	324140000	0	430790000	599070000	0	187970000	0
phnN|Q9HYM8	0	0	0	0	0	0	0	0	0
dsdA|Q9HYN9	429770000	413720000	407210000	368450000	361580000	347530000	346390000	287850000	364020000
PA3356|Q9HYP0	510480000	527910000	431290000	551190000	563600000	508850000	471000000	426620000	384590000
PA3353|Q9HYP3	130840000	119180000	139050000	131890000	109440000	109340000	117290000	107520000	114190000
PA3352|Q9HYP4	257370000	249000000	266840000	248900000	267140000	265990000	231100000	249630000	253490000
flgM|Q9HYP5	167430000	200120000	178220000	176430000	169670000	144230000	168270000	190890000	152820000
PA3350|Q9HYP6	124850000	110620000	133900000	106480000	137050000	149240000	131060000	132340000	129830000
PA3349|Q9HYP7	1497700000	1443300000	1365200000	1375700000	1370100000	1376500000	1320000000	1342300000	1240800000
PA3347|Q9HYP8	181250000	147010000	143400000	149930000	149140000	160920000	182270000	205860000	162520000
PA3345|Q9HYQ0	32042000	42693000	33709000	46377000	46873000	42425000	36731000	25400000	0
recQ|Q9HYQ1	132060000	142100000	150670000	132940000	166610000	153050000	159080000	137230000	138870000
PA3341|Q9HYQ4	405170000	331760000	358830000	333640000	388250000	367380000	341250000	358890000	367170000
PA3340|Q9HYQ5	99237000	96278000	107110000	107990000	90297000	100200000	101030000	86943000	92079000
plpD|Q9HYQ6	11672000	21324000	16681000	18398000	20854000	26255000	16367000	16265000	17966000
PA3338|Q9HYQ7	22126000	19800000	3869400	20063000	11425000	14321000	7549900	0	20091000
hldD|Q9HYQ8	64540000	107870000	90954000	105730000	120850000	63290000	66749000	92783000	40451000
PA3335|Q9HYR0	0	0	0	0	0	0	0	0	0
PA3334|Q9HYR1	0	0	0	0	0	0	0	0	0
fabH|Q9HYR2	97049000	75223000	83545000	74328000	82558000	82673000	62862000	48834000	59858000
PA3332|Q9HYR3	70044000	57759000	50406000	14883000	0	0	165270000	0	57876000
PA3331|Q9HYR4	279860000	220420000	258890000	265810000	268940000	308280000	276690000	201130000	216120000
PA3330|Q9HYR5	220820000	159600000	131220000	198740000	135580000	140940000	147490000	99791000	102330000
PA3329|Q9HYR6	198460000	194460000	183780000	219860000	175630000	215640000	208470000	183170000	153620000
PA3328|Q9HYR7	18008000	26798000	23678000	23336000	18800000	21540000	16480000	21008000	0
PA3327|Q9HYR8	331140000	261690000	359180000	320140000	344110000	339430000	319860000	216000000	281470000
clpP2|Q9HYR9	3133900000	2635500000	2898000000	2929700000	2754000000	2618600000	3197900000	2576400000	3024400000
PA3322|Q9HYS3	7588700	5228700	7004100	5422400	6615700	6548800	6343700	4745400	6836700
PA3317|Q9HYS7	101510000	111950000	109790000	109260000	99025000	112800000	98434000	80968000	101540000
phnC1|Q9HYT0	59142000	65734000	82188000	60899000	57671000	66875000	64800000	78803000	61113000
PA3313|Q9HYT1	1488900000	1487700000	1694200000	1369700000	1478200000	1426000000	1812500000	1673000000	1922900000
PA3312|Q9HYT2	101530000	101130000	91860000	84724000	113090000	124370000	102270000	83343000	98091000
PA3309|Q9HYT5	3047300000	3568600000	2620800000	3310300000	3527700000	3109300000	2739000000	4539100000	2367700000
rapA|Q9HYT6	2038800000	2216500000	2484100000	2158400000	2383800000	2333100000	2186600000	2149500000	2317600000
PA3301|Q9HYU2	148280000	140780000	154190000	152240000	124710000	146490000	140270000	142330000	147220000
fadD2|Q9HYU3	106670000	95121000	99236000	88000000	103860000	83139000	102780000	75737000	87838000
fadD1|Q9HYU4	2251000000	2136400000	2464300000	2266100000	2320700000	2291800000	2459200000	2097200000	2278900000
PA3297|Q9HYU6	539330000	550530000	580130000	551190000	582530000	625000000	580940000	612400000	614760000
PA3295|Q9HYU8	596940000	560940000	576260000	719820000	564940000	497730000	646760000	685530000	747300000
PA3293|Q9HYV0	18530000	11213000	0	29772000	16247000	13957000	21152000	15558000	25578000
PA3290|Q9HYV3	33954000	39276000	33218000	56234000	37734000	39750000	46837000	28174000	55006000
PA3287|Q9HYV6	11899000	0	13610000	13881000	13265000	13673000	10453000	0	15031000
PA3286|Q9HYV7	1314600000	1536700000	1527800000	1532400000	1563500000	1506200000	1362500000	1535000000	1553700000
PA3277|Q9HYW4	45521000	31063000	41444000	46290000	39444000	41995000	43472000	43485000	51178000
PA3276|Q9HYW5	28488000	24789000	14029000	26636000	28837000	41443000	26363000	27684000	18963000
PA3271|Q9HYX0	72863000	50566000	55105000	55919000	69696000	72291000	53992000	54519000	65205000
PA3270|Q9HYX1	77922000	71435000	78148000	84967000	69284000	100730000	100100000	67983000	70305000
PA3268|Q9HYX3	16004000	12519000	28323000	9629400	28067000	21270000	0	0	0
PA3267|Q9HYX4	61313000	67014000	53560000	53131000	61338000	59969000	41244000	39130000	52541000
rdgC|Q9HYX7	2831800000	3002900000	2966000000	2819400000	2857700000	2731300000	2907700000	2936300000	2601600000
PA3262|Q9HYX8	6904300000	6298000000	7167500000	7277000000	7043500000	7746200000	7516800000	7803200000	7326400000
PA3260|Q9HYY0	109160000	168100000	155450000	109880000	244110000	315510000	228360000	181020000	196850000
PA3259|Q9HYY1	0	0	0	0	0	0	0	0	0
prc|Q9HYY3	2133000000	2172200000	2119000000	2322600000	2129900000	2138900000	2185600000	2250300000	2133200000
PA3256|Q9HYY4	122230000	114830000	111610000	131460000	100890000	140500000	124330000	125740000	120090000
PA3255|Q9HYY5	60560000	96800000	119240000	82714000	66043000	79265000	89767000	87692000	93971000
PA3254|Q9HYY6	7736700	9432400	9274500	9521100	9101500	10263000	9056800	8934200	7724100
PA3250|Q9HYZ0	0	16411000	9577400	11001000	26793000	13732000	13727000	14201000	14864000
apeB|Q9HYZ3	323070000	296980000	333630000	336730000	309130000	269450000	308730000	308240000	325950000
rluA|Q9HYZ4	60948000	61600000	59823000	52705000	54839000	58732000	64368000	50364000	74249000
minE|Q9HYZ5	466610000	439470000	355520000	474540000	495650000	457810000	496500000	649830000	585460000
minD|Q9HYZ6	4145300000	4380300000	4507900000	4284600000	4091500000	3736500000	4051600000	4061600000	4254700000
minC|Q9HYZ7	253220000	220250000	261520000	266570000	279720000	244100000	283430000	274290000	271170000
lpxL|Q9HYZ8	31874000	0	100250000	55473000	81276000	0	100800000	44382000	0
PA3239|Q9HZ01	53516000	49935000	24204000	39801000	36222000	47069000	45564000	41972000	30731000
PA3238|Q9HZ02	188440000	171270000	187470000	185890000	251160000	219650000	217440000	238750000	242470000
PA3226|Q9HZ14	90247000	72206000	106930000	73394000	81571000	109180000	72105000	86697000	91292000
PA3225|Q9HZ15	111020000	114370000	120120000	116740000	115760000	119390000	128860000	123990000	144600000
csaA|Q9HZ19	202600000	156020000	161920000	136480000	136180000	104170000	150290000	177420000	166800000
cyaB|Q9HZ23	27272000	33430000	64765000	33072000	43490000	47368000	34383000	41614000	26904000
PA3214|Q9HZ26	69624000	75427000	86526000	69383000	59743000	76858000	77496000	75222000	76578000
PA3213|Q9HZ27	117370000	116820000	110270000	112030000	140480000	113910000	130480000	131010000	151290000
PA3212|Q9HZ28	0	24035000	0	0	29818000	37471000	30965000	22105000	0
PA3208|Q9HZ32	343400000	380150000	440140000	443040000	416200000	356450000	460200000	220110000	358120000
PA3205|Q9HZ35	0	12275000	11959000	11873000	14502000	17028000	11566000	14097000	15312000
PA3204|Q9HZ36	0	29660000	0	27596000	21475000	18370000	29731000	0	0
PA3202|Q9HZ38	142180000	175360000	116970000	153690000	144210000	162200000	133670000	127700000	96614000
PA3199|Q9HZ41	299570000	378780000	364750000	491540000	419750000	477130000	423560000	353450000	361900000
PA3198|Q9HZ42	0	0	0	0	0	0	0	0	0
PA3197|Q9HZ43	37933000	0	0	36006000	32138000	33480000	38443000	26674000	36426000
PA3196|Q9HZ44	91403000	80346000	56928000	82540000	100170000	111370000	101720000	130430000	129120000
glk|Q9HZ46	280380000	268990000	293590000	368850000	342570000	354980000	373800000	427960000	459810000
PA3190|Q9HZ48	317270000	221160000	339820000	368070000	191970000	319560000	403340000	1944300000	1002100000
PA3189|Q9HZ49	7157600	0	0	0	8280300	8671900	7114500	39928000	23115000
PA3187|Q9HZ51	65513000	48330000	61119000	70285000	42942000	99467000	105830000	552410000	255420000
PA3185|Q9HZ52	142630000	137000000	144170000	98131000	157930000	180350000	144870000	141770000	184440000
rluB|Q9HZ55	1497300000	1867700000	1694400000	1450700000	1582500000	1481600000	1617100000	1601800000	1454800000
hutG|Q9HZ59	0	0	0	0	0	0	0	0	0
PA3173|Q9HZ61	634400000	537480000	547610000	726840000	613430000	609620000	594640000	647840000	637190000
gph2|Q9HZ62	394300000	371090000	392880000	402470000	392750000	370720000	371850000	370700000	377200000
ubiG|Q9HZ63	726090000	631280000	704850000	674690000	762440000	676400000	690550000	739600000	774720000
PA3170|Q9HZ64	143740000	142880000	154810000	158800000	161430000	149070000	139880000	107920000	145790000
mtnA|Q9HZ65	1213900000	1147800000	1174300000	1064200000	1225500000	1199300000	1083700000	1036900000	1060900000
serC|Q9HZ66	2503900000	2598700000	2993900000	2716500000	2737500000	2637600000	2743500000	2957500000	2898200000
pheA|Q9HZ67	1141900000	1256200000	1222800000	1123500000	1197900000	1133200000	1204500000	1206300000	1260300000
hisC2|Q9HZ68	1125700000	1105400000	1221600000	1157800000	1223800000	1201800000	1081500000	991740000	1125300000
cmk|Q9HZ70	1025900000	981950000	1018100000	1042500000	1060400000	1051900000	1166200000	1179500000	1176500000
rpsA|Q9HZ71	50185000000	57393000000	52217000000	45209000000	49252000000	48291000000	45416000000	50522000000	44611000000
PA3157|Q9HZ74	37854000	30058000	31530000	30622000	11567000	36081000	32299000	36760000	30890000
wbpE|Q9HZ76	3895500000	3828500000	4155100000	3937400000	3958600000	3570000000	3978300000	3482400000	3801500000
wbpJ|Q9HZ80	376410000	405300000	464460000	413550000	459530000	497300000	484070000	415670000	410540000
wbpM|Q9HZ86	566510000	556810000	607200000	608820000	606140000	633680000	645500000	533970000	501790000
PA3135|Q9HZ90	0	0	0	0	0	0	0	6877700	0
PA3133|Q9HZ91	29184000	27416000	29984000	28511000	25626000	38383000	25614000	27070000	38043000
PA3131|Q9HZ93	146860000	123500000	121140000	123210000	183750000	179120000	133080000	116760000	130370000
PA3130|Q9HZ94	0	21495000	24585000	33248000	29882000	25772000	25173000	22607000	25416000
dusC|Q9HZ95	29911000	40381000	49799000	46779000	53398000	52548000	46336000	39629000	41952000
PA3127|Q9HZ97	66860000	79874000	86943000	105170000	90650000	132290000	130900000	87117000	75899000
ibpA|Q9HZ98	252200000	365500000	413050000	465330000	384970000	358380000	386540000	410120000	445120000
PA3123|Q9HZA1	104780000	115190000	110210000	82585000	108190000	105920000	101600000	93721000	113180000
PA3122|Q9HZA2	54895000	45458000	43839000	41414000	48634000	54737000	46560000	51906000	44663000
leuC|Q9HZA3	105520000	122530000	103120000	99576000	108430000	123930000	113530000	77298000	140320000
leuD|Q9HZA4	117580000	125310000	108450000	144670000	148820000	165620000	143600000	148790000	130450000
fimV|Q9HZA6	3665000000	3889400000	4414300000	5128000000	5626300000	5290100000	5077900000	5039900000	5310500000
accD|Q9HZA7	1827300000	2027000000	1993100000	2312000000	1944000000	1611300000	2216500000	2309200000	2385400000
folC|Q9HZA8	570990000	568150000	586800000	520800000	651200000	563070000	536060000	558450000	493160000
PA3110|Q9HZA9	82964000	105250000	140470000	132050000	128470000	91109000	131980000	135750000	166270000
PA3093|Q9HZB5	112890000	120110000	123820000	124000000	141430000	121930000	135060000	117050000	138320000
fadH1|Q9HZB6	15897000	11884000	21030000	16794000	17151000	15341000	0	17316000	19837000
PA3091|Q9HZB7	0	0	0	14130000	15429000	16113000	6867000	12424000	11981000
nadK|Q9HZC0	266430000	312990000	329740000	302460000	308990000	343990000	315780000	352180000	359580000
PA3087|Q9HZC1	48367000	55987000	54223000	49658000	56624000	60074000	71105000	49050000	62018000
PA3085|Q9HZC3	252450000	230830000	249710000	242430000	230610000	236850000	250890000	202550000	248150000
PA3084|Q9HZC4	303640000	332590000	395030000	390560000	363320000	459390000	337750000	349880000	367790000
pepN|Q9HZC5	4172900000	4375100000	4574800000	4369300000	4381400000	4378000000	4493200000	4418400000	4416900000
gbt|Q9HZC6	46310000	59048000	57907000	70701000	80372000	110030000	81646000	108040000	105660000
PA3081|Q9HZC7	531340000	531910000	487990000	538940000	589050000	668820000	552820000	525520000	581350000
PA3080|Q9HZC8	12105000	11574000	21325000	16320000	23010000	24299000	12287000	16614000	23073000
PA3079|Q9HZC9	730250000	574360000	462380000	475620000	805750000	843280000	564030000	615200000	556040000
PA3076|Q9HZD2	20045000	18142000	19166000	16452000	31602000	29311000	25522000	20901000	21809000
PA3075|Q9HZD3	39752000	32535000	37614000	42688000	31488000	45347000	40298000	47737000	36195000
PA3074|Q9HZD4	20689000	15887000	19887000	17541000	18395000	19984000	19573000	18541000	21999000
PA3073|Q9HZD5	0	8265100	9134100	10532000	0	8219300	12407000	8179200	10282000
PA3070|Q9HZD8	301700000	286110000	294880000	321180000	329380000	418070000	325800000	206090000	340790000
gdhB|Q9HZE0	13823000000	13294000000	14037000000	13913000000	13137000000	13446000000	13715000000	12386000000	12997000000
PA3056|Q9HZF2	79696000	77495000	75786000	70547000	85644000	100140000	67979000	70354000	75944000
PA3054|Q9HZF4	103230000	47410000	52594000	64202000	61179000	80811000	59924000	77147000	58745000
PA3053|Q9HZF5	26205000	24730000	26424000	27376000	28098000	27056000	27857000	26413000	32325000
PA3052|Q9HZF6	109690000	81571000	104580000	93058000	89674000	95005000	88081000	88776000	81751000
pyrD|Q9HZF8	566030000	593350000	680670000	559130000	592930000	685560000	587430000	550130000	599890000
rlmL|Q9HZG0	715230000	645430000	662720000	603790000	666000000	674660000	586340000	661060000	601990000
PA3047|Q9HZG1	500420000	524970000	477410000	535540000	546020000	570060000	483550000	463030000	471790000
PA3046|Q9HZG2	678020000	735830000	646640000	548200000	526700000	547600000	488950000	707660000	523460000
dgt2|Q9HZG5	93221000	91022000	99353000	95992000	104260000	115970000	97649000	124130000	103690000
PA3040|Q9HZG8	772020000	816160000	775440000	745280000	845730000	701020000	611700000	567890000	489870000
PA3034|Q9HZH4	0	0	0	38253000	43729000	27240000	40436000	43719000	36448000
moaB2|Q9HZH7	48233000	33626000	54207000	56822000	43929000	33275000	34412000	45285000	61869000
moeA2|Q9HZH8	467070000	491060000	506600000	510340000	556440000	542430000	468150000	470300000	440070000
PA3027|Q9HZH9	21228000	30510000	35483000	25783000	28773000	26298000	30016000	23820000	39186000
PA3023|Q9HZI3	13759000	12735000	13971000	17138000	21592000	16661000	21945000	10134000	13663000
PA3022|Q9HZI4	395350000	360610000	353130000	465880000	314210000	286610000	434630000	327970000	409630000
PA3021|Q9HZI5	1092500000	1165800000	1196700000	926480000	1061300000	1191100000	1079400000	1088500000	973310000
PA3020|Q9HZI6	274260000	304750000	328790000	324120000	371760000	342670000	374320000	420200000	378700000
PA3019|Q9HZI7	1299100000	1256400000	1270900000	1257200000	1151100000	1198600000	1226100000	1063200000	1248200000
PA3018|Q9HZI8	0	0	0	0	0	0	0	0	0
PA3017|Q9HZI9	142670000	155950000	97616000	104090000	100750000	119500000	85576000	85198000	119070000
fadB|Q9HZJ2	3216200000	3563400000	3776200000	3890100000	3746400000	3452000000	3493400000	3447200000	3727100000
fadA|Q9HZJ3	1155100000	1357900000	1175200000	1317800000	1076100000	1171100000	1080100000	1089900000	1082900000
PA3012|Q9HZJ4	0	0	4599900	0	0	0	0	0	0
topA|Q9HZJ5	3359800000	3280400000	3841200000	3632600000	3438300000	3472300000	3592900000	3433400000	3815000000
PA3010|Q9HZJ6	107080000	125910000	113690000	152190000	122060000	97163000	120830000	102330000	97042000
PA3009|Q9HZJ7	163160000	153880000	181690000	157650000	131840000	153110000	158390000	145260000	132430000
psrA|Q9HZJ9	88217000	81238000	72405000	83778000	90312000	112480000	90126000	81445000	92041000
nagZ|Q9HZK0	752880000	723540000	668900000	680840000	750840000	662390000	668770000	756370000	744040000
PA3004|Q9HZK1	202020000	263110000	234960000	264980000	193440000	230700000	224920000	187190000	187550000
PA3003|Q9HZK2	352070000	359200000	374750000	406380000	338230000	347780000	328640000	369190000	451020000
mfd|Q9HZK3	446350000	492710000	490940000	502630000	502450000	515080000	495730000	520300000	523310000
PA3001|Q9HZK4	11325000000	12078000000	12430000000	11066000000	10502000000	10466000000	10512000000	10285000000	10998000000
aroP1|Q9HZK5	30858000	56326000	54450000	48461000	46768000	36761000	38381000	38324000	37649000
nqrA|Q9HZK6	1615900000	1684200000	1854800000	1724300000	1853700000	1778400000	1827500000	1959200000	2135000000
nqrC|Q9HZK8	508120000	462250000	588290000	476140000	660500000	665770000	553880000	619950000	558010000
nqrF|Q9HZL1	1121700000	1221700000	1360600000	1220700000	1284800000	1466700000	1308400000	1265400000	1301800000
PA2993|Q9HZL2	44610000	47097000	87320000	59210000	63130000	74727000	56617000	50791000	66869000
PA2990|Q9HZL4	222490000	196180000	258520000	261180000	268310000	293670000	242870000	219970000	250500000
PA2989|Q9HZL5	14493000	23541000	17303000	13212000	14167000	16332000	12954000	13846000	15505000
PA2988|Q9HZL6	175950000	142230000	154130000	134050000	157100000	144260000	144370000	126980000	132380000
lolD|Q9HZL7	269700000	289070000	275110000	301030000	281640000	264990000	267850000	232490000	240940000
PA2986|Q9HZL8	276700000	227580000	238130000	247010000	243240000	280420000	268210000	247780000	206240000
PA2983|Q9HZM1	472020000	508030000	656910000	775530000	771210000	646380000	679170000	604840000	712220000
PA2982|Q9HZM2	128440000	120510000	128080000	191320000	169900000	154980000	157610000	152270000	168410000
lpxK|Q9HZM3	14052000	19819000	19068000	24034000	25556000	22134000	21155000	21905000	5900600
PA2980|Q9HZM4	1130500000	1045100000	1148600000	1077800000	1065700000	1051200000	1051400000	952500000	1036900000
kdsB|Q9HZM5	375720000	396440000	391600000	365290000	398060000	392640000	387220000	338780000	407430000
ptpA|Q9HZM6	25835000	18869000	23887000	27670000	27341000	30389000	28679000	37399000	27153000
murB|Q9HZM7	272590000	253810000	269160000	271310000	291530000	282800000	288020000	258080000	284010000
rne|Q9HZM8	14959000000	14148000000	14485000000	14079000000	14171000000	13218000000	13361000000	14599000000	13150000000
rluC|Q9HZM9	253960000	238990000	261420000	256000000	287800000	260640000	298140000	254920000	246220000
PA2974|Q9HZN0	141090000	138750000	188130000	194570000	210810000	222790000	175050000	177180000	166240000
PA2973|Q9HZN1	588480000	668370000	737250000	648220000	716310000	738170000	730570000	687450000	675500000
PA2972|Q9HZN2	60619000	59442000	74305000	76172000	78754000	58783000	63678000	58067000	62521000
PA2971|Q9HZN3	474240000	500450000	496650000	493980000	501370000	469790000	439330000	523030000	442140000
rpmF|Q9HZN4	8447000000	8053300000	8664700000	8760700000	3808800000	6850700000	6033400000	8483200000	7161500000
plsX|Q9HZN5	32037000	39005000	42979000	59116000	0	56417000	0	39597000	44963000
pabC|Q9HZN6	65285000	56910000	52441000	54340000	58931000	52120000	62368000	67676000	66864000
PA2963|Q9HZN7	110690000	77211000	107470000	109700000	111590000	103980000	116250000	96040000	114840000
tmk|Q9HZN8	411280000	411490000	394520000	428860000	432380000	397810000	382320000	381910000	405510000
PA2959|Q9HZN9	160250000	160400000	155310000	185500000	179500000	209040000	197350000	208440000	200920000
PA2957|Q9HZP1	496130000	463370000	483050000	454770000	462300000	491600000	499910000	490510000	454410000
PA2954|Q9HZP4	19118000	30665000	17558000	13093000	0	0	0	0	0
PA2953|Q9HZP5	3820400000	4249200000	4510100000	3998000000	4388300000	4298500000	4215500000	4227100000	4298300000
etfB|Q9HZP6	8407100000	7450300000	8621600000	7875700000	8370800000	8541300000	7783200000	7603600000	7873000000
etfA|Q9HZP7	8819900000	11364000000	10561000000	8779700000	9854100000	10271000000	9512700000	9499700000	10100000000
fabV|Q9HZP8	6883700000	8095600000	7795400000	7990800000	8143100000	7870100000	7833400000	7778000000	8313600000
cobM|Q9HZP9	0	38224000	41713000	27991000	33001000	37706000	26208000	29062000	30196000
PA2947|Q9HZQ0	0	6632200	10965000	7776900	12569000	8383600	10636000	9417700	9326300
cobW|Q9HZQ2	1351700000	1549100000	1411600000	1246700000	1384900000	1300700000	1218100000	1169300000	1321100000
cobN|Q9HZQ3	139250000	148950000	159990000	134740000	152000000	121370000	147480000	114230000	144340000
PA2942|Q9HZQ5	170060000	182280000	173130000	208260000	223030000	211030000	209120000	208150000	209810000
morB|Q9HZR5	106880000	89388000	101000000	72758000	114980000	92541000	98660000	121610000	80549000
PA2920|Q9HZS7	12523000	28452000	12217000	12066000	12087000	0	11671000	12527000	0
PA2918|Q9HZS9	25870000	33003000	40698000	36458000	30329000	34911000	35373000	35421000	23733000
PA2917|Q9HZT0	0	0	0	0	0	0	0	0	0
PA2915|Q9HZT2	27266000	24568000	30349000	38344000	29559000	33995000	29588000	23146000	29095000
PA2913|Q9HZT4	83022000	80923000	70460000	57833000	76708000	68542000	65697000	71707000	79533000
PA2911|Q9HZT6	273370000	333580000	386950000	378230000	494340000	484290000	388990000	386260000	494010000
cobL|Q9HZU0	42712000	43750000	38610000	52365000	43073000	39244000	39124000	43867000	47019000
PA2906|Q9HZU1	19468000	23884000	16262000	16724000	13347000	18450000	17193000	13107000	13211000
cobH|Q9HZU2	347920000	271220000	355820000	356470000	376290000	355670000	412930000	405820000	376270000
cobI|Q9HZU3	225810000	223000000	259600000	216680000	220150000	192490000	190320000	156360000	189700000
cobJ|Q9HZU4	260780000	279880000	285760000	299260000	282990000	261430000	267490000	277450000	292200000
PA2902|Q9HZU5	83928000	75712000	86546000	89675000	62275000	75159000	77934000	57856000	75297000
PA2901|Q9HZU6	192940000	194280000	178440000	154760000	158420000	177930000	172900000	166280000	179360000
PA2900|Q9HZU7	225430000	230980000	276760000	275040000	224450000	252930000	252860000	262300000	258540000
PA2899|Q9HZU8	0	0	0	0	0	0	0	0	11190000
PA2897|Q9HZV0	42258000	47982000	39617000	53407000	53897000	60351000	46793000	47813000	43275000
PA2896|Q9HZV1	13915000	0	0	23266000	16551000	22729000	0	28857000	20154000
PA2895|Q9HZV2	0	0	0	0	0	0	0	0	0
atuF|Q9HZV6	170600000	189940000	101680000	117600000	145190000	121030000	146100000	202450000	132280000
PA2877|Q9HZX0	0	0	0	0	0	0	0	0	0
PA2875|Q9HZX1	0	57274000	65537000	146590000	124380000	132610000	139160000	146670000	141800000
PA2871|Q9HZX5	139100000	143710000	173600000	177960000	160760000	154040000	154100000	136320000	180360000
PA2867|Q9HZX9	455860000	456440000	548730000	493720000	489960000	503080000	455280000	449790000	430760000
mttC|Q9HZY0	50420000	74889000	65592000	61620000	83882000	59196000	45114000	52077000	62014000
greB|Q9HZY5	137850000	150370000	156960000	163850000	147360000	127810000	139560000	119690000	154520000
PA2857|Q9HZY7	0	46666000	59273000	44282000	67360000	48611000	46742000	65818000	44546000
tesA|Q9HZY8	43576000	62646000	46033000	33628000	40553000	42598000	47198000	52355000	53330000
PA2854|Q9HZZ0	1237400000	1139300000	1274100000	1294400000	1196100000	1200400000	1339200000	1228100000	1393300000
efp|Q9HZZ2	9104600000	9631200000	9616300000	9521900000	10179000000	8826300000	10059000000	9222400000	10188000000
ohr|Q9HZZ3	1179100000	1130400000	1050900000	938960000	1068800000	1102300000	1048200000	956240000	1072600000
ohrR|Q9HZZ4	0	0	0	0	0	0	0	0	0
PA2843|Q9I000	224890000	221170000	244320000	266600000	254920000	250160000	283650000	263420000	261420000
PA2842|Q9I001	14809000	17610000	21568000	17823000	23093000	21028000	18674000	24021000	23861000
PA2841|Q9I002	23296000	34481000	29920000	40683000	46346000	50845000	45434000	34505000	44301000
deaD|Q9I003	5020000000	5417100000	5243500000	5524100000	5382900000	4967400000	5708400000	5815000000	5800800000
PA2836|Q9I007	18546000	13525000	0	12883000	13405000	0	11115000	0	0
PA2834|Q9I009	116560000	78515000	102850000	73883000	0	135050000	73001000	108580000	0
PA2831|Q9I012	699340000	690530000	705200000	757960000	797050000	819680000	810430000	750300000	858520000
PA2829|Q9I014	0	26999000	24798000	27790000	23510000	26656000	25913000	21523000	24940000
PA2828|Q9I015	877970000	909530000	1059500000	884540000	834390000	853120000	933390000	952030000	986850000
msrB|Q9I016	0	40219000	58959000	43278000	53189000	49780000	66870000	51356000	39964000
PA2826|Q9I017	263700000	234990000	232340000	255400000	246500000	265280000	230440000	210820000	204700000
ospR|Q9I018	11133000	14593000	15414000	16427000	15376000	14518000	15172000	15063000	14665000
PA2823|Q9I020	411280000	445140000	484820000	449840000	459870000	445530000	445210000	476440000	532660000
PA2822|Q9I021	57325000	48203000	60587000	39376000	52706000	43416000	49458000	22693000	24792000
PA2821|Q9I022	42619000	33002000	33342000	47306000	49160000	41669000	49205000	31545000	58199000
PA2820|Q9I023	235390000	155410000	206360000	171340000	257360000	313120000	216270000	244480000	230210000
PA2817|Q9I026	242570000	214230000	187110000	185770000	208320000	168850000	213840000	214070000	179980000
PA2815|Q9I028	178820000	186840000	149460000	196620000	251370000	248560000	174180000	257420000	204290000
PA2813|Q9I030	29319000	26162000	23201000	29856000	23349000	37765000	29107000	33796000	14264000
PA2812|Q9I031	167380000	143010000	200260000	140650000	145290000	158640000	138880000	144480000	204990000
queF|Q9I037	367200000	415420000	431310000	475320000	471220000	468470000	457520000	420190000	451640000
PA2805|Q9I038	306420000	315630000	284400000	314480000	419910000	402140000	381700000	356920000	381610000
PA2802|Q9I041	11474000	15758000	12626000	0	15905000	23651000	0	17755000	0
PA2800|Q9I043	298120000	413510000	423390000	480870000	434740000	468540000	454980000	431950000	422870000
PA2799|Q9I044	0	0	0	0	0	0	0	10380000	0
PA2798|Q9I045	337470000	231300000	303000000	311900000	327050000	363710000	328670000	275600000	285380000
PA2797|Q9I046	157650000	191830000	183280000	176980000	206560000	176320000	172990000	188460000	181310000
tal|Q9I047	2319400000	2189500000	2139300000	2289300000	2281400000	2266100000	2412000000	2127900000	2205400000
dusA|Q9I048	115360000	108160000	106320000	130120000	122290000	117360000	129620000	114830000	137400000
PA2793|Q9I050	25005000	27663000	29665000	38817000	34900000	38589000	32179000	37317000	32964000
PA2792|Q9I051	19640000	24507000	19771000	22203000	19846000	25324000	21239000	0	13148000
PA2788|Q9I055	203080000	173830000	200460000	164160000	190560000	187100000	174350000	164890000	182760000
cpg2|Q9I056	0	0	0	0	0	0	10591000	0	12715000
PA2782|Q9I061	0	6192100	0	73907000	65641000	56980000	60758000	57549000	64921000
PA2776|Q9I067	366320000	407300000	420190000	495060000	475440000	470630000	466770000	527620000	406400000
PA2775|Q9I068	43718000	38750000	39655000	36070000	36063000	33700000	32344000	39376000	34711000
PA2774|Q9I069	90268000	82815000	91111000	82942000	80722000	69452000	76127000	52032000	69836000
PA2770|Q9I073	392780000	362140000	321580000	361160000	381870000	394030000	387020000	443670000	371610000
PA2765|Q9I078	699980000	702960000	790850000	768810000	758150000	815550000	759710000	764310000	730630000
PA2764|Q9I079	32313000	27885000	45959000	34341000	0	32277000	36882000	45639000	30665000
PA2761|Q9I082	0	23136000	25734000	43890000	37135000	33189000	30210000	34419000	36148000
PA2760|Q9I083	219350000	224490000	325890000	255960000	244260000	217580000	224990000	198570000	269450000
PA2756|Q9I087	17982000	0	0	21218000	17586000	0	19194000	0	21012000
eco|Q9I088	800160000	716050000	579060000	541270000	608520000	568800000	595050000	764500000	642720000
map|Q9I095	15948000	0	27277000	11491000	15930000	0	16960000	19125000	0
PA2747|Q9I096	15621000	0	11818000	16838000	15554000	17559000	12452000	14021000	11003000
PA2745|Q9I098	26046000	20952000	32789000	30765000	34067000	25581000	34777000	24955000	23677000
thrS|Q9I099	4061500000	4484300000	4769000000	4758200000	4612600000	4746500000	4825400000	4709800000	4788000000
infC|Q9I0A0	5225800000	4932300000	4885500000	4201200000	3821400000	3573400000	3924100000	3730500000	3915400000
rplT|Q9I0A2	7385700000	9530700000	9920000000	9747500000	9022200000	7044700000	9723100000	9827200000	9991500000
pheS|Q9I0A3	2632600000	2830900000	2771200000	2778000000	2658700000	2552600000	2672500000	2487300000	2976900000
pheT|Q9I0A4	3852200000	4122700000	4330500000	4052000000	4112500000	4091900000	3977200000	3974700000	4232100000
PA2737|Q9I0A5	37146000	45544000	41297000	50307000	52646000	53174000	67228000	40881000	52935000
PA2735|Q9I0A7	2189600000	2192600000	2151200000	2231500000	2283400000	2272900000	2250000000	2450900000	2283900000
PA2734|Q9I0A8	599850000	564040000	612980000	570460000	599800000	583640000	639610000	593440000	612790000
PA2732|Q9I0B0	226240000	246630000	246280000	241560000	190630000	236680000	210270000	225760000	250330000
PA2731|Q9I0B1	20331000	0	12084000	16521000	0	0	0	0	11901000
PA2730|Q9I0B2	50142000	50954000	39726000	42623000	55860000	37092000	42939000	62789000	55331000
PA2729|Q9I0B3	32793000	31253000	19566000	29840000	33162000	30676000	33960000	39526000	33084000
PA2728|Q9I0B4	95264000	64595000	96110000	85590000	106730000	104820000	90144000	85574000	104250000
PA2727|Q9I0B5	139440000	129340000	116570000	146340000	120360000	160240000	130190000	141730000	142370000
PA2725|Q9I0B7	75332000	85951000	67145000	65834000	69371000	78953000	48681000	52158000	56879000
PA2720|Q9I0C2	68306000	54904000	46294000	61996000	72283000	81714000	63966000	85431000	77486000
cysK|Q9I0D3	973320000	928580000	971510000	932830000	852510000	915570000	898120000	898880000	973570000
PA2707|Q9I0D5	295750000	308000000	252290000	315070000	330360000	333580000	384140000	378890000	340360000
PA2705|Q9I0D7	48706000	34279000	49326000	60883000	61153000	43708000	51906000	53192000	51225000
PA2703|Q9I0D9	33140000	38938000	61133000	60612000	56712000	64298000	51258000	40562000	40676000
PA2702|Q9I0E0	40934000	51608000	41425000	37143000	38945000	44633000	38228000	51148000	43034000
PA2699|Q9I0E3	0	10567000	0	7633500	0	80695000	8509500	9765800	9654300
PA2698|Q9I0E4	119700000	97031000	91342000	133810000	110440000	627780000	143150000	102900000	97743000
PA2695|Q9I0E7	25372000	20878000	26538000	19784000	25684000	28907000	26144000	17776000	17821000
PA2692|Q9I0F0	48825000	36640000	50745000	41289000	57076000	44385000	40274000	35305000	57371000
PA2691|Q9I0F1	0	0	0	0	0	0	0	0	0
PA2685|Q9I0F3	49363000	38232000	36938000	35408000	38296000	37695000	34739000	32105000	40295000
PA2684|Q9I0F4	116220000	108740000	137470000	121070000	133670000	144820000	112780000	101980000	116190000
PA2683|Q9I0F5	27887000	27678000	25432000	22742000	24657000	26909000	23226000	20521000	21835000
PA2682|Q9I0F6	59538000	77858000	63351000	94233000	51599000	85745000	87050000	118870000	156580000
PA2680|Q9I0F8	0	0	9542300	0	6549800	0	9384700	0	4438400
PA2667|Q9I0H1	1919200000	2185600000	2339700000	2062000000	2174200000	2338000000	2176500000	2234000000	2220800000
PA2665|Q9I0H3	23141000	16935000	26170000	24956000	26005000	24272000	22840000	14712000	22911000
hmp|Q9I0H4	42335000	67873000	52968000	9504600	91723000	74286000	7976900	0	8610000
PA2660|Q9I0H8	92218000	62589000	65013000	70194000	72914000	84129000	71931000	62622000	77816000
PA2659|Q9I0H9	180380000	166980000	164700000	94531000	58109000	102080000	104580000	125940000	104090000
PA2657|Q9I0I1	604140000	268010000	429980000	256180000	330670000	567740000	410220000	246290000	373940000
PA2654|Q9I0I4	508390000	458170000	514040000	452690000	524850000	501430000	419250000	463190000	455220000
PA2652|Q9I0I6	1195600000	1311600000	1363700000	1203000000	1302400000	1283700000	1218000000	1268900000	1275500000
PA2651|Q9I0I7	0	0	0	0	0	0	0	0	0
PA2650|Q9I0I8	45765000	66010000	73774000	51445000	47795000	66171000	55894000	47903000	59924000
nuoL|Q9I0J1	89744000	98063000	88644000	65316000	68091000	67441000	74532000	71496000	74803000
nuoJ|Q9I0J3	0	0	0	0	0	0	0	0	0
nuoI|Q9I0J4	831360000	863510000	992610000	902120000	820160000	856120000	848510000	967140000	894850000
nuoH|Q9I0J5	202150000	147290000	197050000	151480000	224660000	195650000	165920000	190190000	180840000
nuoG|Q9I0J6	5730200000	6090100000	6408700000	5780900000	5870100000	5685200000	5731900000	5887200000	5657000000
nuoF|Q9I0J7	3036200000	2941400000	3116900000	3065700000	3366800000	3620200000	3269100000	3330400000	3510000000
nuoE|Q9I0J8	1167800000	1238000000	1141800000	1204800000	1128400000	1069700000	1227400000	1267900000	1201000000
nuoC|Q9I0J9	2489800000	2442800000	2688200000	2523500000	2322700000	2389400000	2414700000	2353100000	2604000000
nuoB|Q9I0K0	1410400000	1307400000	1441600000	1278900000	1142300000	1154500000	1172100000	1107800000	1163500000
nuoA2|Q9I0K1	291640000	187670000	317280000	277840000	214440000	245640000	229140000	138840000	272430000
PA2634|Q9I0K4	907120000	874290000	925810000	839410000	838400000	903820000	811310000	815940000	852660000
PA2633|Q9I0K5	85279000	60719000	86118000	78922000	80954000	96665000	73261000	71952000	76919000
PA2631|Q9I0K7	377790000	337550000	461610000	401500000	499950000	454110000	461480000	420880000	494530000
PA2630|Q9I0K8	1783200000	1941100000	1974300000	1925000000	1950500000	1943500000	1846600000	1755500000	1907100000
purB|Q9I0K9	4717200000	4892700000	5017500000	4459700000	4760100000	4652100000	4707100000	4778600000	5224400000
hflD|Q9I0L1	202740000	202770000	240230000	184910000	237370000	218250000	224330000	186600000	244840000
mnmA|Q9I0L2	591150000	510890000	493780000	546260000	575840000	576940000	540480000	670370000	508000000
PA2625|Q9I0L3	74703000	81631000	68119000	80372000	34040000	75764000	101940000	72234000	91459000
idh|Q9I0L4	20004000000	20456000000	21559000000	20014000000	20356000000	19907000000	20125000000	20310000000	19277000000
icd|Q9I0L5	6564200000	6862400000	7120400000	6587700000	6437300000	6510200000	6357300000	6962900000	7141700000
cspD|Q9I0L6	134120000	91049000	120020000	165190000	156100000	177110000	147910000	122990000	119810000
clpS|Q9I0L7	28314000	29069000	33446000	25259000	30980000	24097000	49274000	78536000	38862000
clpA|Q9I0L8	1627200000	1629300000	1616500000	1642400000	1789700000	1693300000	1543400000	1676600000	1606000000
aat|Q9I0M1	0	0	0	0	0	0	0	0	0
trxB1|Q9I0M2	918800000	958490000	1073100000	1018500000	1124200000	1056900000	986730000	989900000	1027200000
ftsK|Q9I0M3	485320000	465950000	558660000	537690000	547750000	555230000	536890000	550910000	556770000
lolA|Q9I0M4	1392400000	1339200000	1258400000	1159200000	1255300000	1247200000	1227200000	1292800000	1201200000
PA2613|Q9I0M5	97864000	101570000	87348000	95050000	111220000	99616000	102920000	106700000	102720000
serS|Q9I0M6	2013600000	2268100000	2319400000	2260000000	2169500000	2156700000	2189100000	2213400000	2107600000
cysG|Q9I0M7	225330000	192190000	237430000	224170000	214200000	206760000	227870000	182970000	208570000
PA2609|Q9I0M9	28749000	28455000	25395000	31296000	23931000	29451000	27300000	24805000	24371000
PA2607|Q9I0N1	33941000	46838000	45892000	67100000	52918000	45969000	43981000	67410000	33919000
tusD|Q9I0N3	29543000	32697000	24392000	28018000	0	18888000	26763000	22969000	16114000
PA2603|Q9I0N4	17812000	15574000	20656000	13454000	15859000	21244000	17345000	22402000	15747000
PA2601|Q9I0N6	14049000	10436000	12819000	11606000	11479000	11139000	10944000	11405000	10015000
PA2599|Q9I0N8	0	8004800	6872600	8179300	7865800	0	14387000	0	0
PA2594|Q9I0P3	20567000	15985000	15436000	20621000	14417000	18381000	12960000	0	0
qteE|Q9I0P4	14394000	15821000	12114000	12658000	10872000	14433000	12929000	8669700	8333600
PA2592|Q9I0P5	63223000	70474000	85062000	63645000	94235000	104980000	94835000	78742000	69603000
PA2588|Q9I0P9	23412000	13421000	14905000	17127000	11676000	15496000	12371000	14585000	12372000
pqsH|Q9I0Q0	141810000	117150000	123640000	116840000	112900000	123430000	124360000	107330000	110230000
uvrC|Q9I0Q1	0	27441000	36981000	31928000	40534000	26861000	23393000	29269000	32568000
PA2582|Q9I0Q4	901440000	1126700000	1089800000	1164900000	1057700000	1146900000	1203900000	1301500000	1228600000
PA2581|Q9I0Q5	170650000	172960000	187350000	178890000	179320000	216000000	172290000	185870000	137920000
kynA|Q9I0Q7	602030000	644700000	661820000	653310000	655260000	587360000	701210000	556180000	744050000
PA2575|Q9I0R1	325400000	378370000	388470000	362420000	422730000	348250000	427930000	382810000	489960000
PA2567|Q9I0R8	16098000	24708000	12910000	24096000	18668000	25270000	21673000	22649000	0
PA2562|Q9I0S3	23142000	22602000	35189000	28636000	30143000	31569000	30535000	34390000	42790000
PA2560|Q9I0S4	8700900	0	10668000	0	0	0	7522600	0	7604300
PA2559|Q9I0S5	31292000	38988000	20007000	37942000	35659000	59886000	39070000	50557000	34887000
PA2557|Q9I0S7	67478000	0	64171000	65726000	75584000	65973000	59242000	60345000	49755000
PA2555|Q9I0S9	182550000	129650000	162180000	152020000	123470000	148810000	151120000	147440000	101990000
PA2554|Q9I0T0	1298500000	877290000	985810000	844620000	813730000	754440000	871270000	1000200000	735730000
PA2553|Q9I0T1	2067400000	1496400000	1787800000	1622400000	1795700000	1845700000	1633400000	1774900000	1396900000
PA2552|Q9I0T2	368290000	246390000	287230000	257940000	247300000	293980000	240650000	309410000	181300000
PA2551|Q9I0T3	71570000	77425000	84092000	69443000	75319000	66183000	69618000	45475000	83497000
PA2550|Q9I0T4	19588000	21843000	0	25718000	26239000	20034000	18089000	28455000	19432000
PA2547|Q9I0T7	6855000	7742300	7260300	8486200	7025500	8617600	9131800	7909600	10966000
xthA|Q9I0T9	355310000	397860000	380560000	403690000	365490000	316910000	395440000	398960000	361760000
PA2543|Q9I0U1	0	0	0	0	0	0	0	0	0
PA2542|Q9I0U2	309290000	28486000	14631000	43775000	41678000	39767000	18909000	39897000	42051000
PA2540|Q9I0U4	103860000	78427000	55327000	61810000	84598000	64827000	60053000	83107000	62201000
PA2537|Q9I0U7	206470000	206950000	253630000	241030000	240050000	223020000	238430000	248930000	227160000
PA2529|Q9I0V4	129930000	104660000	135840000	116000000	126810000	143070000	109980000	98076000	122280000
PA2528|Q9I0V5	207310000	191680000	207040000	223620000	221750000	193400000	206020000	218250000	223070000
PA2527|Q9I0V6	69379000	43754000	81680000	70102000	73210000	83792000	47512000	73868000	93654000
PA2525|Q9I0V8	26275000	13081000	19469000	21070000	24195000	19737000	15772000	12982000	19033000
antC|Q9I0W8	0	0	0	0	0	0	0	0	0
antB|Q9I0W9	21875000	34829000	25513000	47589000	0	0	55793000	82409000	111670000
antA|Q9I0X0	0	10520000	6711700	14385000	4992500	0	26463000	43868000	30416000
catR|Q9I0X2	14652000	16343000	16024000	19326000	13733000	0	14655000	20454000	17478000
catB|Q9I0X3	0	0	0	29373000	0	0	31740000	74559000	82429000
catA|Q9I0X5	0	14473000	9907200	27293000	0	21250000	31721000	77541000	82165000
PA2503|Q9I0X9	187810000	172110000	178350000	179390000	185350000	247570000	205020000	223490000	185520000
PA2502|Q9I0Y0	26882000	35290000	34805000	32281000	41396000	40359000	38652000	28895000	35503000
PA2491|Q9I0Z1	335570000	301710000	349350000	341310000	302530000	320430000	325220000	264750000	290250000
PA2484|Q9I0Z8	0	0	13083000	14027000	13264000	0	16194000	11155000	0
PA2483|Q9I0Z9	309990000	351790000	315290000	314140000	337720000	365970000	325420000	328450000	323610000
PA2482|Q9I100	154010000	138020000	154070000	110960000	137590000	180340000	119790000	119800000	116720000
PA2481|Q9I101	40778000	0	48353000	54803000	54727000	54147000	52962000	0	48948000
dsbG|Q9I106	131070000	167380000	179960000	197260000	194990000	220030000	192380000	207990000	159650000
PA2471|Q9I111	0	0	0	0	0	0	4750300	0	0
PA2464|Q9I118	392350000	350830000	379640000	305090000	296460000	315160000	332260000	179880000	327040000
PA2463|Q9I119	55120000	77671000	44925000	72022000	58087000	68213000	80650000	86296000	80025000
PA2462|Q9I120	667280000	648650000	686960000	665060000	651220000	910000000	743220000	656380000	670910000
PA2461|Q9I121	31670000	27739000	31036000	26288000	28864000	20645000	33037000	25577000	23774000
PA2453|Q9I129	269760000	227970000	268330000	240890000	256340000	329160000	336780000	388910000	307540000
PA2450|Q9I132	0	0	0	0	28748000	0	0	0	0
PA2449|Q9I133	16757000	18409000	19095000	16212000	20242000	23979000	13881000	14822000	17643000
gcvH1|Q9I136	319460000	340400000	370260000	286080000	223150000	251400000	355850000	308890000	297670000
gcvP1|Q9I137	3494600000	3174000000	3828200000	2940200000	2876600000	3204200000	3472200000	2709200000	3125900000
glyA2|Q9I138	375040000	344310000	411230000	381380000	343310000	357690000	371290000	301250000	457090000
sdaA|Q9I139	31819000	40517000	28137000	29811000	0	30975000	30681000	27523000	26451000
gcvT2|Q9I140	1232800000	1209100000	1332800000	1094600000	1076200000	999070000	1209300000	1072600000	1148300000
PA2438|Q9I144	12947000	13261000	14589000	16259000	16384000	19411000	13758000	16247000	18899000
PA2433|Q9I149	109890000	163660000	123530000	54493000	176570000	214400000	87030000	148330000	122720000
bexR|Q9I150	3478900	3360600	1947600	4371500	1622200	589860000	8579100	0	0
PA2430|Q9I152	24095000	12623000	23503000	27044000	18060000	195760000	22222000	0	8735400
pvdL|Q9I157	74165000	59134000	35455000	101680000	0	54750000	64462000	103560000	48356000
PA2423|Q9I158	0	0	0	0	0	0	0	0	0
pvdH|Q9I168	13345000	0	12843000	8623000	13342000	12639000	8669000	14882000	10492000
PA2411|Q9I170	10657000	9590000	13369000	7349600	9771600	12267000	0	5949700	0
PA2410|Q9I171	750160000	597760000	688870000	725920000	641320000	663040000	599470000	624920000	633990000
PA2408|Q9I173	180540000	163610000	151490000	167330000	156830000	165760000	156660000	133920000	113870000
PA2407|Q9I174	364110000	296460000	333300000	323410000	312280000	324440000	313310000	286530000	270900000
PA2406|Q9I175	59191000	39843000	55392000	45270000	53553000	56680000	45650000	48432000	57617000
PA2404|Q9I177	59354000	49981000	56099000	62233000	41646000	38778000	42948000	73893000	38502000
PA2403|Q9I178	53177000	57485000	60470000	55465000	53271000	57992000	41502000	42256000	49039000
PA2402|Q9I179	47472000	62052000	79156000	40347000	33178000	111930000	43122000	17726000	44482000
pvdD|Q9I182	28233000	20280000	23475000	17030000	30614000	21136000	22188000	22151000	39551000
pvdF|Q9I184	78574000	95783000	88965000	71714000	66752000	78528000	63302000	91980000	82260000
pvdO|Q9I185	0	0	25884000	20773000	26932000	27578000	15864000	34527000	0
pvdR|Q9I191	28010000	14477000	18600000	16123000	18975000	19589000	21553000	8719000	18948000
PA2381|Q9I198	11113000	10365000	4206400	7124700	0	12427000	0	0	0
PA2380|Q9I199	26434000	24992000	30883000	28997000	31760000	34393000	28222000	22284000	27760000
PA2379|Q9I1A0	80861000	80881000	66033000	77696000	85917000	75050000	75333000	76529000	60452000
PA2378|Q9I1A1	573270000	630790000	565680000	594220000	626430000	538580000	497220000	560190000	541460000
PA2367|Q9I1B2	0	0	0	20163000	15950000	18858000	18313000	35595000	20607000
PA2365|Q9I1B4	32625000	39944000	27372000	27086000	34683000	36330000	31800000	0	53089000
PA2353|Q9I1C5	0	14773000	0	0	16278000	22903000	22169000	20645000	17588000
PA2352|Q9I1C6	445360000	475500000	510070000	570750000	617720000	658150000	675330000	619390000	692840000
PA2345|Q9I1D3	132960000	118540000	158230000	188160000	173790000	172410000	178420000	181310000	186740000
PA2331|Q9I1E7	1454000000	1770000000	1570600000	2240500000	1212400000	1424500000	2360600000	1664100000	2602400000
PA2330|Q9I1E8	428660000	442750000	454670000	646030000	499590000	393030000	746830000	542080000	791240000
PA2329|Q9I1E9	103530000	97340000	95750000	135750000	86554000	95732000	144580000	106910000	212440000
PA2328|Q9I1F0	91056000	101670000	86315000	117380000	79764000	79460000	148650000	97540000	155430000
PA2323|Q9I1F5	1499000000	1392200000	1465300000	2437200000	1653900000	1680800000	2171500000	2198200000	2251000000
gntR|Q9I1F6	132900000	139190000	144230000	174580000	148960000	178150000	182360000	191720000	189460000
PA2318|Q9I1F7	56503000	57368000	49799000	54199000	47515000	32655000	46444000	42884000	47545000
ambC|Q9I1H1	0	0	8762900	0	0	0	0	0	8697400
ambE|Q9I1H3	301400000	294730000	210090000	318090000	247790000	371500000	368210000	380000000	336340000
PA2301|Q9I1H4	82617000	70858000	49723000	77205000	71893000	72707000	73534000	77848000	55972000
chiC|Q9I1H5	0	0	0	37180000	20778000	0	19245000	69205000	78861000
PA2291|Q9I1I4	19064000	17787000	14196000	18244000	13662000	27795000	15340000	22397000	19921000
gcd|Q9I1I5	3875800000	3995000000	4309300000	4436000000	3978700000	5999300000	4141800000	4059000000	4177700000
PA2289|Q9I1I6	33162000	48612000	44890000	44026000	53742000	71238000	57030000	42508000	49555000
PA2282|Q9I1J3	8496100	0	0	0	0	0	0	0	0
PA2280|Q9I1J5	0	0	0	0	0	0	0	0	0
PA2271|Q9I1K2	0	0	0	0	0	0	0	0	0
PA2270|Q9I1K3	23093000	6295200	12730000	9539100	9518300	11344000	11048000	6879500	4554900
PA2266|Q9I1K7	347180000	374760000	361650000	424580000	399180000	384760000	426560000	520490000	413760000
PA2265|Q9I1K8	193060000	196180000	247210000	291470000	211140000	235690000	263360000	332960000	236470000
PA2264|Q9I1K9	287240000	285820000	236460000	293290000	303160000	285790000	306020000	440650000	341840000
PA2263|Q9I1L0	0	0	0	0	0	20856000	0	35321000	37569000
PA2260|Q9I1L3	0	13061000	17866000	13209000	11648000	17227000	18435000	22078000	23623000
ansA|Q9I1L6	143140000	216290000	226680000	227910000	274790000	263360000	235060000	225270000	257690000
PA2252|Q9I1L7	219970000	304810000	305460000	297920000	318130000	389210000	292850000	343540000	341950000
lpdV|Q9I1L9	776470000	630000000	729680000	710630000	776270000	749040000	674620000	811760000	531110000
bkdB|Q9I1M0	1456300000	1001000000	1208200000	1196000000	1256000000	1134800000	1081000000	1155100000	973790000
bkdA2|Q9I1M1	730390000	517630000	621870000	565660000	650760000	583740000	601810000	612370000	468970000
bkdA1|Q9I1M2	780630000	540830000	711180000	713690000	797860000	856740000	686910000	674300000	522370000
pslI|Q9I1N0	39936000	32348000	30156000	28440000	30246000	40839000	35589000	34376000	39040000
pslH|Q9I1N1	17161000	15029000	19128000	18535000	16723000	22865000	25193000	16327000	15510000
pslF|Q9I1N3	33006000	34668000	30139000	42517000	30973000	30970000	44356000	39989000	38650000
pslE|Q9I1N4	499300000	430000000	467660000	519790000	414950000	473030000	507320000	434100000	469950000
pslD|Q9I1N5	94634000	96575000	118960000	97186000	224750000	120240000	84391000	79164000	81541000
pslC|Q9I1N6	0	0	0	0	0	0	0	0	0
pslB|Q9I1N7	303920000	397060000	383170000	374190000	380590000	434940000	418000000	441150000	394240000
PA2229|Q9I1P0	204300000	178660000	182220000	183560000	183530000	174050000	194120000	161350000	178260000
PA2204|Q9I1R3	1822100000	942520000	1935000000	1696800000	646390000	918550000	1858000000	1874300000	1975900000
PA2201|Q9I1R6	0	0	0	61674000	0	0	0	0	0
PA2199|Q9I1R8	187180000	164600000	160550000	149130000	152260000	175560000	150590000	143380000	178060000
PA2198|Q9I1R9	32528000	31679000	38606000	44110000	32052000	50530000	47159000	38096000	61215000
PA2197|Q9I1S0	254070000	233950000	236870000	262080000	278540000	285590000	264890000	195450000	237040000
PA2196|Q9I1S1	24956000	30589000	30362000	32819000	21930000	20026000	36925000	10782000	25906000
hcnB|Q9I1S2	356580000	189670000	188890000	297200000	220300000	323000000	268950000	280320000	140640000
PA2184|Q9I1T1	5869200	17518000	20983000	13905000	23914000	18868000	8828400	0	0
PA2169|Q9I1U6	7354600	11229000	11523000	9104100	18458000	17563000	0	11547000	9903300
PA2160|Q9I1V5	18245000	18939000	15312000	16990000	24288000	21483000	15756000	20539000	25274000
PA2134|Q9I1Y1	25085000	43801000	51873000	26676000	77926000	54056000	29762000	50940000	34694000
PA2126|Q9I1Y9	0	0	0	0	0	0	0	0	3453500
PA2119|Q9I1Z6	116400000	190810000	99232000	131220000	173760000	137520000	110070000	136310000	79425000
PA2116|Q9I1Z9	27972000	28188000	37388000	54466000	14685000	18838000	37308000	31755000	33642000
PA2115|Q9I200	0	0	0	0	0	17080000	19025000	0	32734000
PA2114|Q9I201	8871200	5946200	11423000	19696000	8289500	5258600	20442000	17066000	19744000
PA2112|Q9I203	473790000	324850000	354050000	578260000	298260000	360020000	541740000	615150000	585420000
PA2111|Q9I204	160060000	121250000	159190000	259040000	135200000	141290000	243830000	264200000	263720000
PA2110|Q9I205	76546000	77207000	120220000	254590000	84943000	101610000	176330000	188950000	204180000
PA2082|Q9I233	0	0	0	0	0	0	0	0	0
kynB|Q9I234	594150000	616270000	708410000	691720000	787420000	871230000	674490000	665220000	656730000
kynU|Q9I235	776560000	863230000	909730000	845080000	953300000	1003700000	765850000	730070000	868130000
PA2076|Q9I239	90348000	108560000	101420000	123120000	119950000	104630000	105400000	101580000	112130000
fusB|Q9I244	87764000	113230000	76528000	106710000	129130000	125090000	104000000	107080000	89038000
PA2069|Q9I246	481270000	317930000	424480000	959270000	503710000	509940000	995600000	1056400000	1083500000
PA2049|Q9I266	0	0	11581000	13286000	11214000	0	16435000	10551000	10291000
PA2044|Q9I271	939840000	1070200000	1099900000	1634600000	1323900000	1370800000	1517900000	1877500000	1952500000
sstT|Q9I273	198540000	239500000	439100000	35099000	244230000	430210000	0	319050000	0
PA2040|Q9I275	858950000	892970000	1039700000	984730000	1003800000	964830000	916000000	979140000	932990000
PA2032|Q9I283	20328000	25157000	20402000	18414000	16439000	29010000	20456000	11342000	26913000
PA2029|Q9I286	0	0	0	0	0	0	0	0	0
PA2028|Q9I287	15756000	20116000	22287000	19947000	20657000	21266000	18316000	19102000	15872000
galU|Q9I291	2621500000	2601600000	2626300000	2606400000	2534300000	2538000000	2525200000	2191700000	2537400000
liuR|Q9I295	106720000	65481000	79405000	72852000	52381000	73991000	50547000	66490000	55960000
liuA|Q9I296	1366600000	1022900000	1293700000	1313900000	1296400000	1377600000	1267700000	1299800000	1018100000
liuB|Q9I297	1351700000	1023200000	1197900000	1212000000	1091500000	1068600000	1106500000	1004900000	929800000
liuC|Q9I298	639460000	515580000	491900000	585350000	519370000	537950000	477390000	422540000	388120000
liuD|Q9I299	735580000	506170000	613120000	631390000	557380000	657810000	583610000	626880000	497910000
liuE|Q9I2A0	67790000	49671000	55266000	45088000	50564000	55510000	53109000	39888000	48218000
PA2010|Q9I2A1	56908000	53435000	47159000	46480000	51346000	44020000	47802000	49382000	49314000
fahA|Q9I2A2	991660000	1044000000	904140000	864710000	829570000	897870000	876260000	663920000	677280000
bdhA|Q9I2A6	121270000	133030000	178680000	152380000	186560000	208530000	173960000	138560000	191050000
atoB|Q9I2A8	3336800000	2718000000	3409000000	2553400000	2878700000	2746400000	2561700000	2395300000	2210800000
dhcB|Q9I2A9	642890000	413770000	597310000	428260000	527270000	421920000	419010000	429690000	444810000
dhcA|Q9I2B0	268830000	276400000	320910000	262110000	311150000	289400000	270620000	215520000	250960000
dhcR|Q9I2B1	25656000	25130000	31617000	27713000	26780000	30695000	29315000	28045000	31361000
PA1969|Q9I2D5	93746000	118910000	122610000	131920000	120790000	114090000	114740000	114120000	108200000
[truncated: 814 more rows]

## Sheet: PA14
GN_UniprotID.or.conid	WT	WT	WT	DEL	DEL	DEL	COMP	COMP	COMP
	LFQ.intensity 1	LFQ.intensity 2	LFQ.intensity 3	LFQ.intensity 1	LFQ.intensity 2	LFQ.intensity 3	LFQ.intensity 1	LFQ.intensity 2	LFQ.intensity 3
PA04_00900|A0A0H2ZFR4	9.6786e+06	8.9991e+06	8.3512e+06	0	0	0	0	0	0
xcpZ|A0A0H2ZDG6	3.041e+07	3.8267e+07	3.303e+07	0	0	0	0	0	0
PA14_15590|A0A0H2ZEV3	9.8109e+08	1.2763e+09	9.7445e+08	0	0	0	0	0	0
merR|A0A0H2ZEV9	1.5364e+07	2.0968e+07	1.6739e+07	0	0	0	0	0	0
PA14_24180|A0A0H2ZDC4	3.5674e+07	5.2375e+07	3.871e+07	0	0	0	0	0	0
merA|A0A0H2ZF37	2.0378e+08	3.1302e+08	2.0224e+08	0	0	0	0	0	0
algZ|A0A0H2ZEB1	2.0019e+09	1.7502e+09	1.8013e+09	5.1226e+07	6.3913e+07	7.1355e+07	4.8713e+07	5.0202e+07	5.1258e+07
fliS|A0A0H2Z6T1	4.7707e+07	4.9124e+07	4.776e+07	2.7248e+08	3.5388e+08	3.0023e+08	2.5971e+08	2.5755e+08	3.0179e+08
pctC|A0A0H2ZGG1	1.1066e+08	1.5911e+08	1.386e+08	1.5298e+09	1.2034e+09	1.3538e+09	1.5859e+09	1.6303e+09	1.8611e+09
fliC|A0A0H2Z7X1	1.0793e+09	5.8698e+08	6.1164e+08	2.233e+10	1.9471e+10	2.5085e+10	2.3424e+10	2.5177e+10	2.4101e+10
PA14_04710|A0A0H2ZKF6	9.001e+07	9.2818e+07	8.2746e+07	1.1662e+09	1.1261e+09	7.4601e+08	7.9592e+08	6.9535e+08	6.7694e+08
aer|A0A0H2Z9D2	2.2143e+08	2.3456e+08	1.9017e+08	8.5948e+08	1.1759e+09	1.0906e+09	1.1398e+09	1.0886e+09	9.0769e+08
cheR|A0A0H2ZCU0	1.4198e+08	1.5945e+08	1.3541e+08	3.2468e+08	3.3867e+08	3.268e+08	3.229e+08	3.7658e+08	2.9908e+08
PA14_20750|A0A0H2ZDT9	2.7321e+08	3.2989e+08	1.9246e+08	1.1669e+09	1.2232e+09	1.1061e+09	1.1428e+09	1.2156e+09	1.0353e+09
asnB|A0A0H2ZEF2	1.1587e+08	9.867e+07	6.8217e+07	1.6028e+07	2.1136e+07	1.9843e+07	2.241e+07	2.4345e+07	1.9998e+07
PA14_28830|A0A0H2ZC75	2.0664e+08	2.1281e+08	1.8378e+08	3.7858e+08	4.7432e+08	4.1365e+08	4.3313e+08	4.185e+08	3.7127e+08
PA14_00570|A0A0H2ZK49	3.2254e+08	4.0447e+08	3.3166e+08	1.2336e+09	8.9014e+08	9.354e+08	8.6699e+08	1.0089e+09	7.9125e+08
PA14_29760|A0A0H2ZC87	1.2185e+07	1.6288e+07	1.7305e+07	9.5809e+07	5.7577e+07	8.5104e+07	8.3801e+07	6.2001e+07	5.4329e+07
PA14_27000|A0A0H2ZCL3	3.097e+07	6.7812e+06	1.636e+07	4.371e+08	5.0187e+08	4.441e+08	3.9222e+08	3.9726e+08	3.5689e+08
dctP|A0A0H2ZHG9	6.508e+08	7.0759e+08	6.796e+08	2.355e+08	3.2771e+08	3.3972e+08	2.9525e+08	2.831e+08	3.1727e+08
PA14_03360|A0A0H2ZK79	2.5036e+07	3.7196e+07	1.7258e+07	1.5061e+08	1.2434e+08	1.6436e+08	1.271e+08	1.2902e+08	1.831e+08
PA14_52130|A0A0H2Z748	7.2083e+08	7.7077e+08	6.5606e+08	1.2342e+09	1.0247e+09	1.1891e+09	1.2397e+09	1.2993e+09	1.1568e+09
PA14_62260|A0A0H2ZHT5	3.3751e+08	4.2666e+08	3.2651e+08	1.0181e+08	1.3285e+08	1.5325e+08	1.306e+08	1.4944e+08	1.1393e+08
PA14_67860|A0A0H2ZIL0	6.6558e+08	9.3245e+08	7.2387e+08	3.6618e+08	3.9696e+08	4.0442e+08	3.5754e+08	4.0381e+08	3.3945e+08
PA14_01240|A0A0H2ZKB2	1.7488e+09	2.2269e+09	1.4045e+09	5.917e+08	8.308e+08	7.4977e+08	6.5597e+08	6.9428e+08	5.7647e+08
PA14_70580|A0A0H2ZJG3	2.0595e+08	2.7778e+08	1.7458e+08	7.1145e+07	9.6129e+07	7.4084e+07	7.6645e+07	5.5269e+07	4.8009e+07
PA14_16360|A0A0H2ZEY6	3.4693e+08	3.9474e+08	4.3105e+08	5.7877e+08	6.9573e+08	6.3674e+08	5.6644e+08	6.0458e+08	5.9636e+08
PA14_58720|A0A0H2ZGY6	3.4923e+08	2.8501e+08	3.3881e+08	6.7013e+07	1.1706e+08	1.1777e+08	1.0445e+08	1.2826e+08	1.1722e+08
PA14_61300|A0A0H2ZGH1	1.5105e+08	1.5694e+08	1.6032e+08	3.0139e+08	2.5557e+08	2.642e+08	3.5902e+08	2.9448e+08	2.4676e+08
PA14_38080|A0A0H2ZAC4	1.1369e+09	1.1415e+09	1.1175e+09	6.4376e+08	8.2167e+08	8.1567e+08	7.358e+08	7.4654e+08	6.7979e+08
PA14_00940|A0A0H2ZK83	6.4974e+08	8.0966e+08	4.6516e+08	2.7105e+08	2.4646e+08	1.9431e+08	2.2124e+08	1.6716e+08	1.3302e+08
PA14_01490|A0A0H2ZK55	1.6262e+07	1.7973e+07	1.8807e+07	3.7753e+07	5.3937e+07	6.3633e+07	5.481e+07	7.1407e+07	4.025e+07
PA14_53590|A0A0H2Z750	6.8466e+07	5.2606e+07	6.7852e+07	1.7577e+08	1.4442e+08	1.4684e+08	1.4299e+08	9.4123e+07	1.361e+08
ppkA|A0A0H2ZKT3	1.5586e+08	2.4058e+08	1.3686e+08	6.7427e+07	7.3798e+07	7.0707e+07	7.1717e+07	5.752e+07	4.6203e+07
pilU|A0A0H2ZL88	3.6343e+08	4.0195e+08	4.1647e+08	2.584e+08	2.5596e+08	2.9785e+08	3.1102e+08	2.7904e+08	2.8072e+08
PA14_72250|A0A0H2ZIN5	2.4129e+07	2.923e+07	2.697e+07	3.0369e+07	2.8888e+07	3.1899e+07	2.0929e+07	2.2226e+07	2.0883e+07
pcaD|A0A0H2ZKE7	2.9446e+07	2.9701e+07	3.0347e+07	0	1.9718e+07	0	0	0	0
fimV|A0A0H2ZC68	3.8634e+09	4.3102e+09	3.418e+09	2.2934e+09	2.5946e+09	2.77e+09	2.2616e+09	2.5576e+09	2.163e+09
PA14_20860|A0A0H2ZE15	5.1897e+07	2.2823e+07	4.5308e+07	2.1229e+08	2.0655e+08	1.4404e+08	1.3894e+08	1.3654e+08	9.2832e+07
pilC|A0A0H2ZGY4	2.7767e+08	3.6775e+08	2.5603e+08	1.2829e+08	1.9081e+08	1.4144e+08	1.3459e+08	1.2356e+08	1.455e+08
pilO|A0A0H2ZIF6	6.3508e+08	8.0634e+08	6.4836e+08	2.8493e+08	3.9427e+08	4.0916e+08	3.661e+08	4.0361e+08	3.3097e+08
PA14_64050|A0A0H2ZI38	0	1.9829e+07	0	3.4568e+07	3.5301e+07	3.9293e+07	2.828e+07	3.008e+07	2.6714e+07
clpB|A0A0H2ZJ28	2.8195e+09	2.7987e+09	1.7374e+09	1.0531e+09	8.0424e+08	5.5784e+08	7.7399e+08	7.0257e+08	4.7635e+08
PA14_34250|A0A0H2ZBC2	4.4554e+08	5.043e+08	3.7114e+08	2.2591e+08	2.7461e+08	2.5752e+08	2.4405e+08	2.6432e+08	1.9587e+08
pilQ|A0A0H2ZIP5	3.7483e+09	3.5531e+09	4.2595e+09	1.8045e+09	2.292e+09	2.6317e+09	2.0966e+09	2.3849e+09	2.1773e+09
phzB2|Q9S508	1.3467e+09	1.1514e+09	1.0886e+09	5.7545e+08	6.3491e+08	6.9261e+08	6.532e+08	8.3601e+08	5.6632e+08
pilN|A0A0H2ZHG7	7.5328e+08	9.4508e+08	7.3842e+08	3.6452e+08	4.6004e+08	5.3022e+08	4.2046e+08	4.7527e+08	4.0848e+08
PA14_01020|A0A0H2ZJR5	5.2698e+09	5.7693e+09	3.3202e+09	1.8169e+09	1.4824e+09	9.2229e+08	1.5313e+09	1.0453e+09	8.578e+08
PA14_00210|A0A0H2ZJL6	1.246e+09	1.6332e+09	1.4093e+09	6.6124e+08	8.2161e+08	8.8284e+08	8.2135e+08	9.399e+08	7.5275e+08
PA14_15610|A0A0H2ZF34	2.8308e+08	4.4729e+08	3.5471e+08	2.8304e+06	0	0	0	3.8005e+06	0
PA14_02130|Q02UQ8	2.1288e+07	2.4573e+07	2.1578e+07	4.2752e+07	6.8628e+07	6.26e+07	5.9098e+07	5.296e+07	3.6407e+07
PA14_20700|A0A0H2ZCU7	2.3171e+07	3.705e+07	2.7137e+07	5.275e+07	6.154e+07	6.0891e+07	6.4157e+07	7.0813e+07	5.026e+07
PA14_04700|A0A0H2ZL48	1.4238e+08	1.2626e+08	8.4272e+07	6.4321e+07	6.4488e+07	5.9153e+07	5.7805e+07	4.4694e+07	4.0778e+07
gbt|A0A0H2ZD55	5.6516e+07	6.659e+07	5.2534e+07	4.7094e+07	4.7079e+07	4.4029e+07	3.914e+07	4.1298e+07	3.4721e+07
exsD|A0A0H2Z989	3.0911e+07	3.8144e+07	4.2071e+07	1.4064e+07	2.1104e+07	1.5335e+07	2.0046e+07	2.4947e+07	1.9551e+07
yacG|Q02GQ9	1.5318e+08	1.8503e+08	1.275e+08	8.7289e+07	1.0013e+08	9.8634e+07	8.8574e+07	9.2624e+07	7.3923e+07
pilY1|Q02GC2	1.4829e+09	1.7814e+09	1.465e+09	7.1812e+08	1.0469e+09	9.1167e+08	9.1544e+08	9.3501e+08	7.5688e+08
PA14_02090|A0A0H2ZJY4	5.7007e+07	6.6952e+07	5.2849e+07	3.8306e+07	4.2027e+07	4.596e+07	4.0616e+07	3.9512e+07	3.5945e+07
PA14_54490|A0A0H2Z5X0	5.427e+08	5.9844e+08	5.5395e+08	3.4284e+08	4.1116e+08	4.4807e+08	3.8193e+08	3.9858e+08	4.089e+08
PA14_00580|A0A0H2ZJN3	6.3551e+07	4.3518e+07	4.1585e+07	4.649e+08	1.7519e+08	1.6139e+08	1.6453e+08	1.956e+08	1.5131e+08
pilE|Q7WZN7	1.5844e+08	2.0541e+08	1.9076e+08	7.9563e+07	1.1245e+08	1.0905e+08	1.0974e+08	1.0974e+08	9.0428e+07
PA14_00910|A0A0H2ZK24	3.8499e+08	4.125e+08	2.2288e+08	1.3056e+08	1.6201e+08	1.3535e+08	1.3552e+08	1.1332e+08	8.1836e+07
PA14_48590|A0A0H2Z7Y2	5.183e+07	5.5388e+07	2.3627e+07	9.6439e+06	1.4124e+07	1.278e+07	1.3399e+07	9.8728e+06	1.2937e+07
pilP|A0A0H2ZIN8	2.411e+08	2.4985e+08	2.6854e+08	1.4306e+08	1.4917e+08	1.7427e+08	1.332e+08	1.7838e+08	1.7817e+08
PA14_36980|A0A0H2ZAP2	5.0421e+07	9.0827e+07	5.1878e+07	9.467e+06	2.0822e+07	1.8191e+07	2.0225e+07	1.4313e+07	1.1083e+07
fimU|Q7WZP3	2.9363e+07	2.1768e+07	3.5922e+07	1.567e+07	1.6496e+07	1.7025e+07	1.2253e+07	1.5978e+07	1.4085e+07
PA14_28820|A0A0H2ZCG3	1.1932e+08	1.4462e+08	9.126e+07	2.0651e+08	2.3738e+08	2.3555e+08	2.0896e+08	1.7299e+08	1.7861e+08
pyrF|Q02P38	3.7761e+08	3.9158e+08	3.7068e+08	4.0298e+08	3.9393e+08	4.1224e+08	4.139e+08	4.3024e+08	4.3731e+08
vfr|A0A0H2ZLY6	1.5977e+09	1.6668e+09	1.4175e+09	8.9806e+08	1.0658e+09	1.2124e+09	1.0323e+09	1.1002e+09	1.0106e+09
chpA|A0A0H2ZL32	1.9627e+09	2.6041e+09	1.9501e+09	1.0183e+09	1.4188e+09	1.3583e+09	1.299e+09	1.2111e+09	1.139e+09
map|A0A0H2ZER3	8.112e+08	7.9161e+08	8.3012e+08	9.0935e+08	8.5907e+08	9.1839e+08	9.6435e+08	9.0678e+08	9.9995e+08
PA14_22190|A0A0H2ZDW6	7.8376e+07	9.0944e+07	6.0316e+07	4.3508e+07	5.6726e+07	4.839e+07	3.009e+07	4.1737e+07	3.6635e+07
pscB|A0A0H2Z9S2	2.2963e+07	2.5525e+07	2.0589e+07	7.2028e+06	1.1668e+07	1.3328e+07	8.171e+06	1.0488e+07	1.0648e+07
minC|Q02Q74	2.5421e+08	2.4646e+08	2.6171e+08	2.5812e+08	2.4119e+08	2.5778e+08	2.0556e+08	2.2756e+08	2.1845e+08
PA14_01010|A0A0H2ZK88	1.9167e+09	1.5921e+09	1.2229e+09	6.8773e+08	5.2029e+08	5.3093e+08	6.167e+08	5.8409e+08	2.9038e+08
PA14_57950|A0A0H2ZGT5	1.3651e+08	1.3425e+08	1.1753e+08	5.304e+07	1.0349e+08	9.3669e+07	4.4157e+07	5.1327e+07	5.3678e+07
PA14_07430|A0A0H2ZLJ2	1.3595e+08	1.7829e+08	1.5629e+08	2.2182e+07	6.6422e+07	5.5913e+07	3.6106e+07	3.9576e+07	4.1003e+07
PA14_52330|A0A0H2Z7N7	2.4867e+07	2.6305e+07	2.8085e+07	16197000	2.0015e+07	23456000	1.6638e+07	1.651e+07	1.6071e+07
PA14_01070|A0A0H2ZK96	3.0063e+08	1.9165e+08	1.4266e+08	7.359e+07	6.1863e+07	2.4145e+07	4.2399e+07	2.6165e+07	1.7469e+07
PA14_42780|A0A0H2Z9D7	4.3945e+06	1.403e+07	4.7595e+06	2.3821e+07	4.6478e+07	3.1807e+07	3.0415e+07	2.8678e+07	3.2958e+07
fliD|A0A0H2Z834	4.0819e+07	7.3354e+07	3.2523e+07	9.99e+07	1.6249e+08	1.3642e+08	1.2749e+08	1.2469e+08	1.2766e+08
PA14_65010|A0A0H2ZH82	3.224e+08	3.0627e+08	3.1011e+08	3.0012e+08	2.9403e+08	2.5359e+08	2.4646e+08	2.086e+08	2.3716e+08
PA14_01040|A0A0H2ZK14	7.0124e+08	8.2565e+08	4.094e+08	2.5118e+08	2.174e+08	1.4047e+08	2.103e+08	1.2086e+08	8.2662e+07
cheY|A0A0H2Z7P6	2.171e+08	1.9499e+08	2.9922e+08	3.7358e+08	4.054e+08	3.7673e+08	4.1959e+08	3.9669e+08	3.5161e+08
cheB|A0A0H2Z912	3.488e+08	1.9488e+08	3.2709e+08	6.7797e+08	4.5775e+08	6.2968e+08	6.6258e+08	6.4086e+08	8.17e+08
pilJ|A0A0H2ZKI7	1.7702e+09	1.5125e+09	1.7458e+09	1.0806e+09	1.0843e+09	1.3153e+09	1.0903e+09	1.302e+09	1.0476e+09
PA14_16580|A0A0H2ZEX5	1.6942e+08	2.2552e+08	1.5038e+08	1.2183e+08	1.2675e+08	1.4841e+08	1.1081e+08	9.7281e+07	9.9697e+07
PA14_72700|A0A0H2ZJG5	8.4922e+07	8.9394e+07	7.6537e+07	6.258e+07	7.7372e+07	6.8942e+07	5.0613e+07	6.2701e+07	5.5902e+07
argR|A0A0H2Z7A8	9.5855e+07	8.6961e+07	1.0154e+08	1.1172e+08	1.1522e+08	1.0295e+08	1.3135e+08	1.1513e+08	1.313e+08
PA14_72220|A0A0H2ZJQ9	2.7084e+08	2.38e+08	3.0491e+08	1.9506e+08	2.1415e+08	2.1224e+08	2.0316e+08	1.8395e+08	2.0596e+08
PA14_00590|A0A0H2ZIY7	8.8926e+07	9.3481e+07	1.029e+08	5.0926e+08	2.8899e+08	1.9146e+08	2.7732e+08	1.8085e+08	2.0982e+08
glmS|A0A0H2ZJZ3	2.0632e+09	2.493e+09	2.0382e+09	2.1457e+09	2.2304e+09	2.2727e+09	1.7016e+09	1.8119e+09	1.6696e+09
PA14_10840|A0A0H2ZFZ3	2.1681e+07	3.3751e+07	1.7956e+07	1.2363e+07	1.2852e+07	1.1939e+07	1.1878e+07	1.3489e+07	1.1728e+07
yehS|A0A0H2Z7N1	9.3428e+07	9.007e+07	7.1338e+07	5.139e+07	5.2344e+07	6.3507e+07	5.4991e+07	6.0823e+07	6.2332e+07
PA14_29390|A0A0H2ZCD8	3.9459e+07	5.1483e+07	3.8914e+07	2.0172e+07	2.6024e+07	3.0071e+07	1.8714e+07	2.1718e+07	1.1536e+07
PA14_01030|A0A0H2ZJ24	2.3253e+09	2.9832e+09	1.7926e+09	1.3159e+09	8.6254e+08	5.9943e+08	9.2292e+08	7.295e+08	4.7579e+08
popB|A0A0H2Z9N3	1.2177e+07	1.0882e+07	1.7926e+07	3.4808e+06	3.2312e+06	0	4.0371e+06	0	0
hslR|A0A0H2ZJ08	3.6813e+07	4.7878e+07	4.0072e+07	3.8412e+07	4.4308e+07	4.5048e+07	2.9038e+07	3.1964e+07	3.0835e+07
PA14_32790|A0A0H2ZBN1	3.563e+07	4.5342e+07	2.9018e+07	1.1701e+08	8.5595e+07	7.0388e+07	7.2864e+07	7.608e+07	4.835e+07
PA14_04290|A0A0H2ZKW1	1.9723e+07	2.2778e+07	2.2877e+07	1.2795e+07	1.3118e+07	9.7333e+06	1.4597e+07	8.0925e+06	9.7564e+06
PA14_31560|A0A0H2ZBW5	3.9124e+07	3.5894e+07	3.3023e+07	2.8985e+07	2.9336e+07	2.9562e+07	3.2336e+07	3.0184e+07	2.9146e+07
pssA|A0A0H2ZHS5	4.3679e+07	6.0533e+07	5.2593e+07	8.5327e+07	7.1806e+07	1.0382e+08	8.7233e+07	8.0249e+07	1.0795e+08
PA14_19360|A0A0H2ZD61	1.0426e+08	6.201e+07	5.9353e+07	3.2291e+07	3.0615e+07	3.2747e+07	4.1356e+07	3.5474e+07	2.2829e+07
PA14_01110|A0A0H2ZK21	2.8001e+08	4.4464e+08	1.6366e+08	1.0243e+08	9.7241e+07	3.7231e+07	4.7514e+07	5.1907e+07	1.7747e+07
dadA|Q7WZP5	1.2457e+08	1.0908e+08	1.1544e+08	8.7606e+07	9.7088e+07	9.4639e+07	8.8299e+07	9.6961e+07	7.6451e+07
PA14_28350|A0A0H2ZCK6	3.9872e+07	3.3655e+07	2.1115e+07	2.0317e+07	2.1138e+07	2.8241e+07	1.0747e+07	0	1.1647e+07
comL|Q79JA8	1.3494e+09	1.2893e+09	1.2381e+09	1.2445e+09	1.2449e+09	1.1813e+09	1.1014e+09	1.1117e+09	9.4667e+08
PA14_11320|A0A0H2ZG04	1.0711e+08	1.179e+08	9.3646e+07	5.7088e+07	7.5145e+07	7.2027e+07	5.8251e+07	7.5096e+07	4.7864e+07
RS10|Q7WZ18	7.3456e+07	7.083e+07	4.6076e+07	1.2086e+08	1.448e+08	1.1166e+08	1.2638e+08	1.1882e+08	8.5097e+07
PA14_03350|A0A0H2ZKW0	3.5564e+07	2.3728e+07	0	1.9965e+08	2.2128e+08	8.8503e+07	1.478e+08	7.2894e+07	1.2037e+08
obg|Q02GB1	2.5813e+09	2.9477e+09	2.3574e+09	2.2482e+09	2.237e+09	2.1366e+09	2.0454e+09	2.1058e+09	2.1121e+09
pilW|Q7WZP1	1.0876e+08	1.3249e+08	1.292e+08	6.2527e+07	4.3524e+07	5.4323e+07	4.2041e+07	3.0408e+07	7.7073e+07
nagF|A0A0H2ZEU5	1.1364e+08	1.3024e+08	8.8429e+07	6.6917e+07	7.945e+07	7.6512e+07	6.6722e+07	5.4962e+07	7.5644e+07
cspD|A0A0H2ZC07	5.8705e+08	6.5044e+08	3.6802e+08	1.0147e+08	2.5294e+08	1.6648e+08	1.9804e+08	2.0678e+08	1.0822e+08
fimL|A0A0H2ZA14	7.552e+08	9.2345e+08	6.7678e+08	5.37e+08	6.3377e+08	5.4113e+08	5.8403e+08	5.2378e+08	4.8105e+08
PA14_01220|A0A0H2ZK33	4.5479e+07	4.302e+07	3.7248e+07	2.61e+07	2.5028e+07	0	1.8094e+07	2.9509e+07	2.1402e+07
PA14_00830|A0A0H2ZK19	8.2736e+07	6.7424e+07	6.4129e+07	4.7033e+07	0	4.7179e+07	2.5857e+07	0	1.2071e+07
spcU|O66100	3.7893e+07	6.6199e+07	4.4834e+07	1.1975e+07	2.8851e+07	1.7603e+07	2.089e+07	2.0232e+07	2.1899e+07
flaG|A0A0H2Z7K5	5.7243e+07	7.2738e+07	4.2368e+07	8.9187e+07	1.8717e+08	1.9857e+08	1.8356e+08	1.4085e+08	1.1702e+08
pilV|Q7WZP2	4.0175e+07	5.2782e+07	3.1802e+07	1.7636e+07	2.5549e+07	0	2.2004e+07	2.0201e+07	1.767e+07
tsaD|Q02TI3	9.8957e+07	1.0081e+08	1.0221e+08	7.2843e+07	9.2624e+07	8.1921e+07	7.9371e+07	7.2232e+07	5.9876e+07
yegD|A0A0H2ZI21	3.3672e+08	3.6989e+08	3.3948e+08	3.198e+08	3.1378e+08	3.283e+08	2.9349e+08	3.1929e+08	2.9907e+08
ftsI|A0A0H2ZLI8	1.3783e+08	1.8543e+08	1.6753e+08	1.1874e+08	1.3851e+08	1.2994e+08	1.2534e+08	1.0541e+08	1.069e+08
rplE|Q02T68	9.3964e+09	9.0721e+09	1.0728e+10	1.199e+10	1.2012e+10	1.4493e+10	1.2534e+10	1.2644e+10	1.5549e+10
PA14_00925|A0A0H2ZKR2	1.5913e+08	2.0366e+08	8.5672e+07	5.3273e+07	4.6979e+07	3.8574e+07	3.3447e+07	2.8347e+07	6.4559e+06
phaC1|A0A0H2ZIG5	3.5265e+07	4.2789e+07	2.9561e+07	1.1864e+07	1.978e+07	1.4961e+07	2.7524e+07	1.7224e+07	1.4593e+07
PA14_40660|A0A0H2Z9T5	1.8432e+08	2.1529e+08	6.9031e+07	1.9483e+07	1.0958e+07	0	0	0	0
murA|Q02GZ1	1.5117e+09	1.7169e+09	1.6074e+09	1.2607e+09	1.5367e+09	1.3024e+09	1.2354e+09	1.3193e+09	1.2541e+09
PA14_66800|A0A0H2ZIQ0	9.6397e+07	1.1416e+08	8.7897e+07	7.6357e+07	9.3535e+07	8.606e+07	7.3298e+07	7.2308e+07	7.0209e+07
PA14_25990|A0A0H2ZCT5	1.2436e+08	1.5206e+08	1.2712e+08	9.2829e+07	1.0454e+08	8.878e+07	1.0289e+08	1.0488e+08	7.9433e+07
PA14_40980|A0A0H2Z9J3	4.2444e+08	4.3717e+08	3.6892e+08	2.4655e+08	3.1794e+08	3.1664e+08	2.7387e+08	3.2719e+08	2.5464e+08
PA14_19350|A0A0H2ZE57	1.0768e+08	1.6621e+08	9.2264e+07	4.5658e+07	5.8038e+07	6.5303e+07	6.0903e+07	6.1594e+07	3.4157e+07
ribA|Q02SL4	7.1299e+07	5.4317e+07	8.0067e+07	1.0612e+08	9.1624e+07	9.4698e+07	9.0347e+07	1.0152e+08	1.0145e+08
|CON__P13645	9.064e+07	1.1672e+08	1.1428e+08	2.0686e+08	1.6311e+08	2.0646e+08	1.7555e+08	1.8562e+08	3.4942e+08
cas6f|Q02MM2	4.6e+07	0	3.7365e+07	5.7964e+07	5.2114e+07	7.088e+07	6.2653e+07	8.0453e+07	8.0844e+07
PA14_61390|A0A0H2ZHK6	7.2876e+08	7.7853e+08	8.027e+08	5.9321e+08	6.9031e+08	7.0432e+08	5.9805e+08	6.6086e+08	5.9822e+08
PA14_07870|A0A0H2ZLM1	9.3702e+07	1.2869e+08	8.9817e+07	6.9307e+07	8.6989e+07	8.5775e+07	5.9977e+07	7.253e+07	5.9363e+07
PA14_58230|A0A0H2ZGV4	2.1799e+08	2.0552e+08	1.4451e+08	1.5715e+08	1.2743e+08	8.9987e+07	9.8772e+07	1.0145e+08	8.3261e+07
PA14_01130|A0A0H2ZKA1	1.4737e+08	1.6565e+08	5.4034e+07	3.9428e+07	4.4649e+07	4.4606e+07	4.314e+07	3.9253e+07	3.5499e+07
PA14_28110|A0A0H2ZCP5	4.9423e+07	2.0315e+07	5.1682e+07	0	7.245e+06	7.5904e+06	0	0	0
nfuA|Q02KZ2	1.3549e+09	1.5941e+09	1.3543e+09	1.2041e+09	1.3429e+09	1.2338e+09	1.2202e+09	1.1047e+09	1.061e+09
PA14_24300|A0A0H2ZC15	6.3354e+08	7.3045e+08	5.7311e+08	5.4626e+08	5.9841e+08	5.7486e+08	4.805e+08	5.3278e+08	4.6863e+08
nrdA|A0A0H2Z855	9.1888e+09	1.0061e+10	9.2521e+09	8.9205e+09	8.7716e+09	9.0875e+09	8.7154e+09	8.5565e+09	8.1883e+09
PA14_22530|A0A0H2ZDN4	1.1457e+07	1.6928e+07	1.3487e+07	6.5836e+06	5.8391e+06	0	1.1305e+07	0	7.9336e+06
PA14_58360|A0A0H2ZGW2	9.4463e+07	1.1693e+08	4.4159e+07	3.5959e+07	3.1694e+07	1.888e+07	2.2232e+07	2.9723e+07	3.5158e+07
algR|A0A0H2ZI20	2.7326e+08	3.0281e+08	2.6955e+08	2.6709e+08	2.8473e+08	2.9829e+08	3.1703e+08	3.218e+08	3.4628e+08
PA14_17600|A0A0H2ZEP9	9.3489e+08	8.7909e+08	9.103e+08	7.567e+08	8.696e+08	7.9572e+08	8.0675e+08	7.6374e+08	7.0392e+08
PA14_50240|A0A0H2Z7U8	1.9896e+07	1.4745e+07	1.9254e+07	8.0375e+07	1.5232e+08	5.3789e+07	1.5048e+08	3.0226e+07	1.2527e+08
dcd|Q02QW9	4.0761e+08	3.5475e+08	3.5086e+08	4.2318e+08	3.3101e+08	4.285e+08	4.6701e+08	5.1259e+08	5.8541e+08
flgI|Q02IQ1	2.6523e+08	2.8095e+08	2.666e+08	2.0098e+08	2.389e+08	2.3604e+08	2.2493e+08	1.6674e+08	1.9972e+08
potD|A0A0H2ZEN8	3.1882e+08	4.2082e+08	2.9177e+08	2.1753e+08	2.2111e+08	3.0091e+08	1.9096e+08	2.2764e+08	2.1108e+08
gpFII|A0A0H2ZL04	9.2793e+07	1.1459e+08	8.3866e+07	5.4385e+07	9.9547e+07	6.176e+07	4.3936e+07	3.4485e+07	5.7539e+07
PA14_40650|A0A0H2ZA04	1.2e+08	1.3695e+08	6.4344e+07	0	0	0	7.3678e+06	0	0
adhC|A0A0H2ZDH3	2.6246e+08	3.6782e+08	3.2758e+08	3.6566e+08	3.705e+08	4.5857e+08	4.2443e+08	5.5763e+08	5.241e+08
PA14_00890|A0A0H2ZJ15	8.9363e+07	1.2487e+08	5.1663e+07	2.785e+07	4.0115e+07	1.072e+07	2.4007e+07	2.2538e+07	1.2471e+07
PA14_58270|A0A0H2ZGU6	6.0243e+08	6.4616e+08	4.1982e+08	4.8735e+08	4.165e+08	3.7505e+08	3.3756e+08	3.3765e+08	2.2699e+08
PA14_55810|A0A0H2ZGE3	8.546e+07	1.1073e+08	7.1239e+07	2.9912e+07	4.1021e+07	6.6533e+07	4.3308e+07	4.506e+07	3.4186e+07
gpFI|Q02TE1	1.4466e+08	1.4816e+08	1.2795e+08	1.1886e+08	1.1922e+08	8.5801e+07	1.0678e+08	7.9827e+07	7.792e+07
muiA|A0A0H2Z7S5	2.8431e+08	3.1395e+08	2.5681e+08	2.7589e+08	2.2758e+08	2.0934e+08	2.0404e+08	2.203e+08	1.9649e+08
flgA|A0A0H2ZE75	7.0457e+07	7.7857e+07	6.6961e+07	2.8963e+07	6.5749e+07	4.0509e+07	4.064e+07	2.8363e+07	2.6454e+07
PA14_12770|A0A0H2ZFR5	3.3115e+07	3.2217e+07	3.6461e+07	25278000	3.1514e+07	2.7094e+07	2.7005e+07	2.8548e+07	2.7292e+07
PA14_49400|A0A0H2Z7Z4	3.9417e+07	3.8883e+07	3.4627e+07	2.5184e+07	3.124e+07	3.714e+07	2.0817e+07	2.8225e+07	1.7522e+07
PA14_56990|A0A0H2ZFJ4	4.1831e+07	4.5667e+07	4.5763e+07	2.7964e+07	3.8199e+07	2.7819e+07	3.8289e+07	3.1719e+07	3.2824e+07
gshA|Q02EG1	9.7843e+08	1.0938e+09	9.1291e+08	8.2537e+08	9.41e+08	8.091e+08	7.7674e+08	8.0589e+08	6.4876e+08
dnaX|A0A0H2Z990	7.68e+08	7.8653e+08	6.6195e+08	5.0375e+08	6.8985e+08	5.2657e+08	5.5726e+08	5.194e+08	4.5577e+08
rhs|A0A0H2ZCC4	1.4907e+08	2.0124e+08	8.4315e+07	7.0773e+07	7.1956e+07	6.433e+07	6.7823e+07	6.4694e+07	3.7575e+07
PA14_00990|A0A0H2ZK28	5.3999e+08	4.4011e+08	2.5459e+08	1.9488e+08	6.9731e+07	7.3902e+07	1.3861e+08	2.3111e+07	5.769e+07
PA14_55750|A0A0H2ZGE0	4.6417e+07	4.6988e+07	4.1824e+07	2.7359e+07	3.4238e+07	3.515e+07	2.801e+07	3.8774e+07	3.2344e+07
pabC|A0A0H2ZCV9	3.9511e+07	3.6449e+07	3.536e+07	3.7585e+07	4.5673e+07	3.704e+07	4.2986e+07	5.8481e+07	5.9927e+07
PA14_23420|A0A0H2ZDI1	5.226e+09	5.7488e+09	5.1135e+09	5.4915e+09	5.4318e+09	5.7136e+09	6.0064e+09	6.11e+09	5.9081e+09
pilG|A0A0H2ZL28	6.1763e+08	9.3815e+08	6.8992e+08	4.4008e+08	4.4969e+08	3.9696e+08	4.5345e+08	4.8297e+08	6.9911e+08
PA14_39610|A0A0H2ZA15	2.481e+08	2.8473e+08	2.8424e+08	2.1268e+08	2.2747e+08	2.09e+08	2.5859e+08	2.302e+08	2.0925e+08
phzD2|A0A0H2ZKU3	1.0049e+09	1.5251e+09	8.8121e+08	3.8729e+08	6.1465e+08	5.1004e+08	5.8644e+08	5.409e+08	2.4964e+08
lepA|Q02HR9	2.2228e+09	2.4633e+09	2.0593e+09	1.5778e+09	1.976e+09	1.9791e+09	1.7606e+09	1.7513e+09	1.5267e+09
ispB|A0A0H2ZGA4	1.4342e+09	1.2891e+09	1.2165e+09	1.0989e+09	1.2193e+09	1.1833e+09	9.9968e+08	1.1576e+09	1.0415e+09
PA14_21220|A0A0H2ZDQ2	2.1919e+09	1.2073e+09	1.6159e+09	2.0605e+09	2.0874e+09	2.4405e+09	2.6083e+09	3.0404e+09	2.7148e+09
gbuA|A0A0H2Z8R5	3.535e+07	4.0724e+07	2.6172e+07	1.6745e+07	2.3586e+07	2.3217e+07	2.354e+07	2.1596e+07	2.3518e+07
pitA|A0A0H2ZGE9	1.4152e+08	1.6141e+08	1.0189e+08	8.0017e+07	9.5654e+07	1.0577e+08	8.3038e+07	9.2354e+07	7.6315e+07
prtR|A0A0H2ZLU5	6.8592e+07	9.9225e+07	6.6777e+07	5.33e+07	7.9379e+07	4.1349e+07	4.6737e+07	3.466e+07	3.0907e+07
PA14_67640|A0A0H2ZIK1	7.5287e+07	9.4422e+07	7.1101e+07	3.754e+07	6.8842e+07	5.8523e+07	4.6564e+07	4.6871e+07	4.2177e+07
wspE|A0A0H2ZDR7	3.7179e+07	5.3009e+07	3.0838e+07	3.2214e+07	2.6098e+07	2.086e+07	1.8392e+07	2.5768e+07	1.7266e+07
fimX|A0A0H2ZHA6	5.0668e+08	5.9717e+08	5.1515e+08	3.5253e+08	5.0083e+08	3.8929e+08	4.1684e+08	3.8739e+08	3.6039e+08
pilB|A0A0H2ZH73	3.6427e+08	4.6958e+08	3.8481e+08	1.8678e+08	2.9115e+08	2.8919e+08	1.6369e+08	2.8146e+08	2.2067e+08
pheA|A0A0H2ZDL6	8.2086e+08	9.5299e+08	7.1837e+08	5.5267e+08	7.5593e+08	5.4277e+08	6.1997e+08	5.248e+08	5.3787e+08
PA14_49740|A0A0H2Z892	3.1104e+07	5.6024e+07	3.416e+07	1.0837e+08	8.0195e+07	5.9297e+07	7.4182e+07	6.3708e+07	5.693e+07
flgD|A0A0H2Z7T3	4.0965e+07	3.3636e+07	3.2029e+07	2.2569e+07	2.5174e+07	2.3751e+07	3.587e+07	2.8706e+07	2.4093e+07
PA14_72050|A0A0H2ZIL9	2.4134e+08	2.5812e+08	2.2485e+08	1.7903e+08	2.2005e+08	2.012e+08	2.0444e+08	2.0845e+08	1.9255e+08
rplF|Q02T65	8.0032e+09	9.623e+09	1.0526e+10	1.3263e+10	1.0965e+10	1.272e+10	1.1497e+10	1.1772e+10	1.381e+10
PA14_54470|A0A0H2Z6T2	6.3687e+07	7.7548e+07	6.077e+07	5.5821e+07	6.2361e+07	6.4441e+07	5.0586e+07	5.5522e+07	4.9568e+07
PA14_14390|A0A0H2ZE55	1.8405e+09	2.1963e+09	1.5366e+09	1.5505e+09	1.7961e+09	1.4464e+09	1.272e+09	1.3919e+09	1.2588e+09
PA14_27560|A0A0H2ZCR6	5.2591e+07	0	7.1001e+07	9.3725e+07	6.154e+07	9.2313e+07	1.1169e+08	1.0419e+08	1.1498e+08
tex|A0A0H2ZJ16	2.3843e+09	2.4269e+09	2.6828e+09	2.9337e+09	2.7065e+09	2.8434e+09	2.8056e+09	2.89e+09	2.6628e+09
PA14_51830|A0A0H2Z6B9	1.8972e+09	1.8122e+09	1.7594e+09	2.3459e+09	1.9573e+09	2.0011e+09	2.0708e+09	2.5272e+09	2.2867e+09
rpsJ|Q02T81	9.3131e+09	4.9935e+09	9.767e+09	1.8134e+10	1.1931e+10	1.5527e+10	1.2372e+10	1.2906e+10	1.66e+10
dsdA|Q02QJ1	3.0789e+08	3.784e+08	3.1364e+08	2.9476e+08	3.1563e+08	2.8822e+08	2.7345e+08	2.7974e+08	2.5918e+08
ybeJ|A0A0H2Z7E7	2.4657e+09	1.9467e+09	3.1188e+09	4.4331e+09	3.9637e+09	3.1809e+09	3.3287e+09	3.5557e+09	3.8632e+09
PA14_28840|A0A0H2ZB69	2.0363e+07	3.7285e+07	3.3141e+07	4.4263e+07	6.9733e+07	5.854e+07	5.3239e+07	5.5855e+07	3.9563e+07
prfC|Q02S69	6.1953e+08	7.3719e+08	5.6943e+08	6.4001e+08	5.8115e+08	5.6013e+08	5.0303e+08	5.2781e+08	4.4802e+08
upp|Q02G28	1.1392e+09	1.0371e+09	1.2343e+09	1.3483e+09	1.1523e+09	1.2441e+09	1.4199e+09	1.3142e+09	1.4142e+09
phzF1|A0A0H2ZGI5	1.2017e+09	1.5253e+09	1.1435e+09	5.0995e+08	1.0048e+09	5.7262e+08	8.137e+08	5.4879e+08	3.648e+08
pilM|A0A0H2ZID6	3.6704e+08	3.8577e+08	4.4342e+08	2.7072e+08	3.2015e+08	2.7267e+08	2.6598e+08	2.7157e+08	3.6781e+08
lptC|A0A0H2ZFQ0	9.1356e+07	7.535e+07	1.2211e+08	1.8893e+08	1.1304e+08	1.8432e+08	1.4036e+08	1.9462e+08	2.1429e+08
PA14_19610|A0A0H2ZEB7	5.1999e+08	5.0505e+08	5.2227e+08	5.7172e+08	6.5626e+08	6.3695e+08	6.0679e+08	6.3909e+08	5.2938e+08
purE|A0A0H2ZJC8	1.1498e+08	1.5942e+08	1.8236e+08	1.437e+08	1.9192e+08	1.6272e+08	1.0345e+08	1.141e+08	6.7288e+07
tatA|Q02EU9	8.181e+08	9.0716e+08	5.6601e+08	4.5901e+08	5.1816e+08	5.6867e+08	4.8909e+08	5.6193e+08	4.6306e+08
glmU|Q02DF6	2.2167e+09	2.7083e+09	2.1816e+09	1.7937e+09	2.1629e+09	2.0647e+09	1.9235e+09	1.819e+09	1.5784e+09
dapE|Q02IY2	5.4027e+08	4.9557e+08	4.3684e+08	4.3553e+08	4.6569e+08	4.1279e+08	3.8178e+08	4.2544e+08	3.785e+08
PA14_43710|A0A0H2Z8Y8	2.6036e+08	2.0926e+08	1.9169e+08	2.7313e+08	3.2591e+08	2.9708e+08	3.2771e+08	2.8882e+08	2.5363e+08
PA14_03270|A0A0H2ZKN9	1.6076e+07	2.0869e+07	1.5515e+07	1.6624e+07	1.5898e+07	1.502e+07	9.7463e+06	1.2006e+07	1.4319e+07
dnaN|A0A0H2ZIW1	3.1477e+09	2.9075e+09	3.1213e+09	2.8524e+09	2.95e+09	3.0953e+09	3.1816e+09	3.3105e+09	3.2952e+09
PA14_20600|A0A0H2ZE34	7.6457e+07	9.0182e+07	4.9953e+07	3.0228e+07	4.9976e+07	4.1035e+07	4.1765e+07	4.6042e+07	3.4463e+07
PA14_26540|A0A0H2ZBN4	4.7843e+07	6.7744e+07	5.4002e+07	4.7473e+07	5.2534e+07	5.5491e+07	3.7621e+07	4.5843e+07	3.893e+07
wspA|A0A0H2ZEY3	3.5492e+08	4.5673e+08	2.8836e+08	2.4955e+08	2.7788e+08	1.4688e+08	2.2109e+08	1.7795e+08	1.9262e+08
potF|A0A0H2ZC59	1.0259e+08	7.2252e+07	5.8583e+07	3.067e+07	6.1146e+07	4.2232e+07	4.3208e+07	4.1021e+07	2.9846e+07
PA14_06120|A0A0H2ZL85	5.4112e+07	5.5933e+07	5.4463e+07	4.1608e+07	5.4336e+07	4.1346e+07	4.3072e+07	4.4979e+07	3.7152e+07
PA14_01970|A0A0H2ZJ93	1.3123e+08	1.6058e+08	1.4141e+08	7.9458e+07	1.0348e+08	1.1843e+08	1.2607e+08	1.2571e+08	1.0715e+08
katB|A0A0H2ZHQ1	1.6068e+08	2.3581e+08	1.3275e+08	1.2289e+08	1.2801e+08	1.1774e+08	9.3391e+07	8.9883e+07	3.5417e+07
PA14_49540|A0A0H2Z6X5	2.3352e+07	2.4397e+07	2.0541e+07	9.7891e+06	2.3756e+07	1.0479e+07	1.1587e+07	1.0891e+07	9.8612e+06
PA14_31690|A0A0H2ZBV6	2.886e+07	2.1768e+07	3.2463e+07	2.5124e+07	3.9641e+07	2.6998e+07	1.9078e+07	2.0117e+07	1.7519e+07
PA14_72400|A0A0H2ZIP7	8.1051e+07	1.1871e+08	6.5705e+07	4.7709e+07	5.4529e+07	6.4042e+07	5.7545e+07	5.6486e+07	4.5911e+07
hrpA|A0A0H2ZDX4	3.0716e+08	3.2431e+08	2.636e+08	2.3859e+08	2.5894e+08	2.7676e+08	2.2716e+08	2.5783e+08	2.3375e+08
ddlA|A0A0H2ZG97	1.2389e+08	1.8518e+08	1.0684e+08	9.1087e+07	9.6312e+07	7.9449e+07	7.2805e+07	9.2069e+07	4.6572e+07
parC|A0A0H2ZL55	1.0064e+09	1.2279e+09	9.0926e+08	8.0399e+08	9.272e+08	9.3965e+08	7.5636e+08	8.5221e+08	6.668e+08
maf-1|A0A0H2ZD63	5.1882e+07	5.2314e+07	5.1738e+07	4.1901e+07	5.1322e+07	3.6008e+07	3.8599e+07	3.6536e+07	4.2624e+07
PA14_50590|A0A0H2Z6Q5	5.7324e+08	7.1926e+08	3.5774e+08	3.5655e+08	3.8307e+08	3.7264e+08	3.5548e+08	2.8284e+08	2.3573e+08
PA14_29410|A0A0H2ZCB3	5.2683e+07	4.9009e+07	3.602e+07	1.989e+07	3.0259e+07	2.3639e+07	2.0003e+07	3.9046e+07	2.3048e+07
plsB|Q02RE5	9.4573e+07	1.0992e+08	6.1224e+07	7.766e+07	5.7029e+07	5.443e+07	4.6244e+07	4.3159e+07	5.7309e+07
exbD|A0A0H2ZD64	1.1655e+08	2.0166e+08	1.6466e+08	1.0498e+08	9.3513e+07	1.1832e+08	1.0611e+08	1.1332e+08	1.0664e+08
PA14_69980|A0A0H2ZI56	2.1044e+08	2.7612e+08	2.035e+08	2.0168e+08	2.0809e+08	1.4023e+08	1.5077e+08	1.4213e+08	1.5954e+08
apt|Q02K26	1.0526e+08	8.9159e+07	1.1239e+08	1.1498e+08	1.0162e+08	1.3419e+08	1.4418e+08	1.4336e+08	1.2428e+08
secA|Q02H37	5.1129e+09	5.9783e+09	5.1186e+09	4.7785e+09	4.7853e+09	4.8467e+09	4.741e+09	4.8365e+09	4.8201e+09
PA14_16140|A0A0H2ZF40	1.8449e+08	1.5173e+08	1.6114e+08	2.137e+08	1.5831e+08	1.6104e+08	1.4556e+08	1.2443e+08	1.2126e+08
coaE|A0A0H2ZFX2	2.6918e+08	2.5025e+08	2.3567e+08	1.7656e+08	2.2721e+08	2.1932e+08	1.9742e+08	2.1183e+08	1.6916e+08
PA14_13510|A0A0H2ZFG2	1.0023e+08	1.1135e+08	1.0218e+08	8.9285e+07	9.9945e+07	1.0511e+08	9.6116e+07	7.8624e+07	7.8651e+07
prpL|Q02SZ7	3.9906e+07	9.4833e+07	7.0511e+07	1.6137e+07	4.8282e+07	1.4795e+07	2.8552e+07	2.0856e+07	2.2869e+07
amiE|Q02QK0	6.956e+07	1.5859e+08	7.01e+07	9.2374e+07	7.042e+07	5.0249e+07	4.6324e+07	3.9775e+07	3.7585e+07
PA14_15580|A0A0H2ZF76	8.3903e+07	4.2331e+08	9.1062e+07	0	3.43e+07	3.5555e+07	2.4143e+07	2.4341e+07	0
aceA|A0A0H2ZAX9	9.4407e+08	1.0965e+09	8.873e+08	7.0906e+08	8.5888e+08	9.2646e+08	7.679e+08	7.507e+08	7.5117e+08
PA14_12670|A0A0H2ZFE3	8.6007e+07	9.376e+07	4.6763e+07	4.0249e+07	4.1637e+07	3.8939e+07	4.2113e+07	5.8099e+07	4.7523e+07
efp|Q02P14	4.812e+09	4.497e+09	5.3703e+09	6.2521e+09	4.4011e+09	5.2943e+09	6.1459e+09	6.4632e+09	6.9383e+09
PA14_46360|A0A0H2Z8U2	2.4611e+07	0	3.0738e+07	2.7053e+07	3.1143e+07	2.0575e+07	1.4886e+07	1.9909e+07	1.0488e+07
fdnG|A0A0H2ZL50	5.1481e+08	4.3744e+08	4.3485e+08	3.4526e+08	4.2906e+08	3.533e+08	4.0234e+08	3.5027e+08	3.2463e+08
lolA|Q02NA6	7.199e+08	5.733e+08	7.4372e+08	9.2653e+08	7.9118e+08	8.9979e+08	7.5898e+08	8.5988e+08	7.6519e+08
der|Q02RV3	1.7238e+09	2.1386e+09	1.6404e+09	1.4259e+09	1.7498e+09	1.4115e+09	1.5108e+09	1.2111e+09	1.3012e+09
bamA|A0A0H2ZES0	2.4844e+09	2.9245e+09	2.3945e+09	2.1791e+09	2.2687e+09	2.2381e+09	2.213e+09	2.3428e+09	2.3152e+09
pilT|A0A0H2ZKV1	3.106e+08	2.6312e+08	2.7008e+08	1.9583e+08	1.9245e+08	2.1007e+08	1.9506e+08	2.1307e+08	2.9509e+08
rplI|Q02F86	5.3293e+09	4.4371e+09	8.3624e+09	8.3961e+09	6.7898e+09	8.2104e+09	8.2598e+09	1.0953e+10	1.2643e+10
yaaJ|A0A0H2ZEU8	5.7429e+07	8.2973e+07	5.2713e+07	4.6199e+07	6.6968e+07	5.4105e+07	3.9045e+07	3.4623e+07	4.6146e+07
PA14_58250|A0A0H2ZGM4	1.5955e+09	1.8131e+09	1.1495e+09	1.4336e+09	1.0922e+09	8.7669e+08	9.9385e+08	9.0356e+08	6.5565e+08
pilR|Q7WZP6	2.1251e+08	2.5732e+08	1.7318e+08	1.4245e+08	1.6145e+08	1.7215e+08	1.2954e+08	1.7363e+08	1.4564e+08
PA14_04160|A0A0H2ZKP7	1.4318e+08	1.9733e+08	1.3546e+08	1.1779e+08	1.352e+08	1.3338e+08	1.0468e+08	1.182e+08	1.1841e+08
PA14_50570|A0A0H2Z7S6	2.7709e+09	3.0045e+09	1.8983e+09	2.3047e+09	1.7561e+09	1.4187e+09	1.6438e+09	1.493e+09	9.8905e+08
PA14_43240|A0A0H2Z919	7.1397e+06	5.4673e+06	1.4334e+07	2.1392e+07	1.1745e+07	1.9586e+07	1.4992e+07	1.996e+07	1.9814e+07
prfB|A0A0H2ZF15	1.1388e+09	1.5238e+09	1.1735e+09	1.0259e+09	1.1479e+09	1.1717e+09	9.7581e+08	1.0392e+09	8.7526e+08
prmB|A0A0H2Z8D9	2.486e+08	2.9347e+08	2.2612e+08	1.7575e+08	1.7336e+08	2.4303e+08	1.91e+08	1.8562e+08	1.8851e+08
PA14_48400|A0A0H2Z8I1	2.2421e+08	3.0961e+08	2.6978e+08	1.5819e+08	2.6137e+08	1.8663e+08	1.8863e+08	1.6226e+08	1.6672e+08
arcB|A0A0H2ZHQ2	2.1e+09	1.9064e+09	1.3091e+09	1.6646e+09	2.2976e+09	1.9755e+09	2.5015e+09	2.848e+09	2.6025e+09
PA14_09630|A0A0H2ZG42	1.4008e+09	1.2482e+09	1.4162e+09	1.6025e+09	1.476e+09	1.6949e+09	1.4961e+09	1.5369e+09	1.3788e+09
ntrC|A0A0H2ZIK9	6.6945e+07	5.7534e+07	5.5204e+07	3.9292e+07	5.8745e+07	4.3042e+07	4.3231e+07	4.0221e+07	2.5714e+07
serA|A0A0H2ZKC4	1.8154e+09	1.4282e+09	1.8126e+09	1.8424e+09	1.806e+09	2.0437e+09	2.0361e+09	2.0465e+09	2.2916e+09
wapQ|A0A0H2ZHE7	6.0129e+07	6.2193e+07	5.2789e+07	4.9853e+07	6.6137e+07	4.8285e+07	4.2886e+07	0	3.9438e+07
PA14_34930|A0A0H2ZB51	1.6866e+08	0	2.2115e+08	3.3036e+08	3.4436e+08	2.6912e+08	2.3736e+08	2.4299e+08	3.3332e+08
ycfH|A0A0H2ZD52	1.1669e+08	1.6597e+08	1.4197e+08	1.1704e+08	1.4081e+08	1.0347e+08	1.0646e+08	8.6572e+07	1.0092e+08
PA14_21130|A0A0H2ZE45	1.4154e+08	1.1788e+08	1.1864e+08	1.2591e+08	1.1055e+08	1.008e+08	1.0099e+08	9.7855e+07	6.9912e+07
sppA|A0A0H2ZD38	5.2251e+08	4.9824e+08	4.1256e+08	3.9597e+08	4.4009e+08	3.5211e+08	4.0852e+08	3.4335e+08	3.4582e+08
PA14_14270|A0A0H2ZE65	4.9688e+07	5.9696e+07	5.3652e+07	6.5272e+07	5.947e+07	6.6974e+07	5.8619e+07	5.4845e+07	5.891e+07
PA14_41640|Q02KR3	1.0998e+08	1.0271e+08	2.2146e+08	3.7776e+08	2.3282e+08	2.3642e+08	2.3616e+08	2.2303e+08	3.6926e+08
aldG|A0A0H2ZB67	6.4809e+07	8.7827e+07	5.6082e+07	3.7418e+07	6.1698e+07	5.683e+07	4.0522e+07	4.4688e+07	3.9476e+07
PA14_12780|A0A0H2ZFD3	6.0303e+07	3.8037e+07	6.787e+07	1.0141e+08	7.2888e+07	6.7253e+07	9.7332e+07	9.5012e+07	8.1461e+07
rsmI|A0A0H2ZGH3	3.1246e+08	3.1036e+08	2.3877e+08	2.1978e+08	2.4988e+08	2.2334e+08	2.3669e+08	2.2897e+08	2.359e+08
PA14_71360|A0A0H2ZIE9	7.0791e+08	6.0343e+08	5.3541e+08	4.4563e+08	5.6802e+08	5.8695e+08	4.2021e+08	4.9909e+08	4.1924e+08
PA14_01750|A0A0H2ZJW1	1.6162e+09	1.1608e+09	1.0374e+09	6.3045e+08	9.3556e+08	7.7924e+08	9.112e+08	6.2764e+08	3.8377e+08
rplR|Q02T64	5.6403e+09	5.3059e+09	6.3666e+09	6.4449e+09	6.1266e+09	6.909e+09	6.4189e+09	7.2361e+09	8.3489e+09
dacB|A0A0H2ZD24	1.4243e+08	1.2132e+08	1.7754e+08	2.0897e+08	1.6361e+08	1.9123e+08	2.0019e+08	1.8429e+08	2.3777e+08
pqsA|A0A0H2Z7J6	1.2017e+09	1.3708e+09	9.2446e+08	6.3153e+08	8.6379e+08	7.7432e+08	8.0525e+08	9.1232e+08	5.5969e+08
[truncated: 2,130 more rows]

## Sheet: PAHM4
Protein.IDs	WT	WT	WT	DEL	DEL	DEL	COMP	COMP	COMP
[truncated: 2,729 more rows]
